# Supplementary material for: Dynamic Expression Profiles of Circular RNAs during Brown to White Adipose Tissue Transformation in Goats (Capra hircus)
Source: Animals (Basel). 2021 May 10;11(5):1351. doi: 10.3390/ani11051351 (PMC8150810; doi:10.3390/ani11051351)
Supplement: Supplementary file 1 [file animals-11-01351-s001.zip › Table S1.xlsx]

## Sheet: circRNA information
Table S1: Comparison of carcass traits among three stages
Sample name	Body weight (kg)	Carcass weight (kg)	Dressing percentage (%)	Carcass fat percentage (%)
D1-1	2.71	0.79	0.2915	0.0146
D1-2	2.94	0.88	0.2993	0.0159
D1-3	2.87	0.84	0.2926	0.0133
D1-4	3.2	0.91	0.2843	0.0165
D30-1	6.31	2.11	0.3343	0.0578
D30-2	6.89	2.19	0.3179	0.0544
D30-3	6.56	2.26	0.3445	0.0494
D30-4	7.12	2.31	0.3244	0.0485
Y1-1	32.12	15.03	0.4679	0.1236
Y1-2	29.54	14.32	0.4848	0.1269
Y1-3	30.02	14.69	0.4893	0.1304
Y1-4	32.23	15.69	0.4868	0.1145
