# Supplementary material for: Dynamic Expression Profiles of Circular RNAs during Brown to White Adipose Tissue Transformation in Goats (Capra hircus)
Source: Animals (Basel). 2021 May 10;11(5):1351. doi: 10.3390/ani11051351 (PMC8150810; doi:10.3390/ani11051351)
Supplement: Supplementary file 1 [file animals-11-01351-s001.zip › Table S2.xlsx]

## Sheet: circRNA information
Table S2: The information of all identified circRNAs
circRNA_Name	circRNA_ID	chr	circRNA_start	circRNA_end	circRNA_type	host gene	strand
circ1000_1	NC_030808.1:145838965|145840214	1	145838965	145840214	intron	SPATC1L	-
circ10031_1	NC_030816.1:75383252|75388466	9	75383252	75388466	exon	MTHFD1L	+
circ10038_1	NC_030816.1:76485931|76498440	9	76485931	76498440	exon	SYNE1	-
circ10038_2	NC_030816.1:76572463|76573072	9	76572463	76573072	exon	SYNE1	-
circ10038_3	NC_030816.1:76718708|76721155	9	76718708	76721155	exon	SYNE1	-
circ10038_4	NC_030816.1:76766113|76769315	9	76766113	76769315	exon	SYNE1	-
circ10044_1	NC_030816.1:77164237|77167080	9	77164237	77167080	exon	MTRF1L	-
circ10044_2	NC_030816.1:77164237|77169352	9	77164237	77169352	intron	MTRF1L	-
circ1005_1	NC_030808.1:146057757|146059583	1	146057757	146059583	exon	PCNT	+
circ10050_1	NC_030816.1:78220200|78231751	9	78220200	78231751	exon	IPCEF1	-
circ10057_1	NC_030816.1:78746109|78758065	9	78746109	78758065	exon	SCAF8	+
circ10057_2	NC_030816.1:78762656|78775625	9	78762656	78775625	exon	SCAF8	+
circ10057_3	NC_030816.1:78771335|78778467	9	78771335	78778467	exon	SCAF8	+
circ10057_4	NC_030816.1:78789321|78792210	9	78789321	78792210	exon	SCAF8	+
circ10058_1	NC_030816.1:79075591|79096128	9	79075591	79096128	exon	TIAM2	+
circ10059_1	NC_030816.1:79197383|79207114	9	79197383	79207114	exon	TFB1M	-
circ10059_2	NC_030816.1:79197383|79207130	9	79197383	79207130	exon	TFB1M	-
circ10059_3	NC_030816.1:79197383|79222570	9	79197383	79222570	exon	TFB1M	-
circ10065_1	NC_030816.1:80772193|80847417	9	80772193	80847417	exon	ARID1B	+
circ10065_2	NC_030816.1:80772193|80879155	9	80772193	80879155	exon	ARID1B	+
circ10065_3	NC_030816.1:80975842|81051763	9	80975842	81051763	exon	ARID1B	+
circ10065_4	NC_030816.1:81023387|81070943	9	81023387	81070943	exon	ARID1B	+
circ10065_5	NC_030816.1:81051674|81070943	9	81051674	81070943	exon	ARID1B	+
circ10069_1	NC_030816.1:81486781|81530507	9	81486781	81530507	exon	ZDHHC14	+
circ10075_1	NC_030816.1:81968588|81974534	9	81968588	81974534	exon	SERAC1	-
circ10075_2	NC_030816.1:81980857|81997123	9	81980857	81997123	exon	SERAC1	-
circ10075_3	NC_030816.1:81997034|82004737	9	81997034	82004737	exon	SERAC1	-
circ10077_1	NC_030816.1:82079702|82117066	9	82079702	82117066	intron	TULP4	+
circ10077_2	NC_030816.1:82114862|82117066	9	82114862	82117066	exon	TULP4	+
circ10077_3	NC_030816.1:82226200|82231394	9	82226200	82231394	exon	TULP4	+
circ1008_1	NC_030808.1:146114083|146120558	1	146114083	146120558	exon	DIP2A	+
circ10083_1	NC_030816.1:82417676|82428688	9	82417676	82428688	exon	SYTL3	+
circ10083_2	NC_030816.1:82421689|82428688	9	82421689	82428688	exon	SYTL3	+
circ10083_3	NC_030816.1:82440839|82445771	9	82440839	82445771	exon	SYTL3	+
circ10084_1	NC_030816.1:82465814|82466463	9	82465814	82466463	intron	EZR	+
circ1010_1	NC_030808.1:146292678|146294719	1	146292678	146294719	intron	PRMT2	+
circ1010_2	NC_030808.1:146293506|146294719	1	146293506	146294719	exon	PRMT2	+
circ10104_1	NC_030816.1:83819802|83825048	9	83819802	83825048	exon	SLC22A3	+
circ10104_2	NC_030816.1:83819802|83855902	9	83819802	83855902	exon	SLC22A3	+
circ10104_3	NC_030816.1:83822143|83825048	9	83822143	83825048	exon	SLC22A3	+
circ10106_1	NC_030816.1:84042022|84049711	9	84042022	84049711	exon	MAP3K4	+
circ10107_1	NC_030816.1:84179664|84179927	9	84179664	84179927	exon	AGPAT4	-
circ10113_1	NC_030816.1:86169411|86235089	9	86169411	86235089	exon	QKI	+
circ10117_1	NC_030816.1:87820469|87888856	9	87820469	87888856	exon	PDE10A	-
circ10138_1	NC_030816.1:89290312|89295808	9	89290312	89295808	exon	FGFR1OP	+
circ10146_1	NC_030816.1:89761790|89768790	9	89761790	89768790	exon	AFDN	+
circ10156_1	NC_030816.1:91027741|91029489	9	91027741	91029489	exon	ERMARD	+
circ10163_1	NC_030816.1:91552486|91557803	9	91552486	91557803	exon	PDCD2	-
circ10171_1	NC_030817.1:348832|366073	10	348832	366073	exon	CTDSPL2	-
circ10173_1	NC_030817.1:437683|438897	10	437683	438897	exon	CASC4	-
circ10174_1	NC_030817.1:699804|708687	10	699804	708687	intron	RPS6KA5	+
circ10174_2	NC_030817.1:705750|708687	10	705750	708687	exon	RPS6KA5	+
circ10174_3	NC_030817.1:705750|710452	10	705750	710452	intron	RPS6KA5	+
circ10174_4	NC_030817.1:705750|739604	10	705750	739604	exon	RPS6KA5	+
circ10174_5	NC_030817.1:756390|765860	10	756390	765860	exon	RPS6KA5	+
circ10175_1	NC_030817.1:852977|897444	10	852977	897444	exon	TTC7B	+
circ10175_10	NC_030817.1:1010403|1073332	10	1010403	1073332	exon	TTC7B	+
circ10175_11	NC_030817.1:1046140|1073332	10	1046140	1073332	exon	TTC7B	+
circ10175_12	NC_030817.1:1061692|1073332	10	1061692	1073332	exon	TTC7B	+
circ10175_2	NC_030817.1:960094|978283	10	960094	978283	exon	TTC7B	+
circ10175_3	NC_030817.1:960094|1013814	10	960094	1013814	exon	TTC7B	+
circ10175_4	NC_030817.1:966813|1013814	10	966813	1013814	exon	TTC7B	+
circ10175_5	NC_030817.1:1010403|1013814	10	1010403	1013814	exon	TTC7B	+
circ10175_6	NC_030817.1:1010403|1018048	10	1010403	1018048	intron	TTC7B	+
circ10175_7	NC_030817.1:1010403|1038060	10	1010403	1038060	exon	TTC7B	+
circ10175_8	NC_030817.1:1010403|1046237	10	1010403	1046237	exon	TTC7B	+
circ10175_9	NC_030817.1:1010403|1061832	10	1010403	1061832	exon	TTC7B	+
circ10181_1	NC_030817.1:1525370|1553322	10	1525370	1553322	exon	TDP1	-
circ10181_2	NC_030817.1:1545671|1553322	10	1545671	1553322	exon	TDP1	-
circ10181_3	NC_030817.1:1549249|1553322	10	1549249	1553322	exon	TDP1	-
circ10184_1	NC_030817.1:1964708|1966152	10	1964708	1966152	intron	FOXN3	+
circ10184_2	NC_030817.1:1985924|1989547	10	1985924	1989547	intron	FOXN3	+
circ10184_3	NC_030817.1:1986739|1989547	10	1986739	1989547	intron	FOXN3	+
circ10184_4	NC_030817.1:2144023|2203609	10	2144023	2203609	exon	FOXN3	+
circ10184_5	NC_030817.1:2238012|2238729	10	2238012	2238729	intron	FOXN3	+
circ10186_1	NC_030817.1:2662676|2685755	10	2662676	2685755	exon	TTC8	-
circ10186_2	NC_030817.1:2691558|2696185	10	2691558	2696185	exon	TTC8	-
circ10186_3	NC_030817.1:2694101|2696185	10	2694101	2696185	exon	TTC8	-
circ10187_1	NC_030817.1:2769510|2800261	10	2769510	2800261	exon	EML5	+
circ10187_10	NC_030817.1:2857725|2865003	10	2857725	2865003	exon	EML5	+
circ10187_2	NC_030817.1:2769510|2807671	10	2769510	2807671	exon	EML5	+
circ10187_3	NC_030817.1:2780967|2807671	10	2780967	2807671	exon	EML5	+
circ10187_4	NC_030817.1:2814975|2839577	10	2814975	2839577	exon	EML5	+
circ10187_5	NC_030817.1:2814975|2852080	10	2814975	2852080	exon	EML5	+
circ10187_6	NC_030817.1:2814975|2869220	10	2814975	2869220	exon	EML5	+
circ10187_7	NC_030817.1:2833151|2852080	10	2833151	2852080	exon	EML5	+
circ10187_8	NC_030817.1:2839436|2852080	10	2839436	2852080	exon	EML5	+
circ10187_9	NC_030817.1:2854241|2869224	10	2854241	2869224	exon	EML5	+
circ10188_1	NC_030817.1:2928915|2933231	10	2928915	2933231	exon	ZC3H14	-
circ10189_1	NC_030817.1:2958146|3001488	10	2958146	3001488	exon	PTPN21	+
circ10190_1	NC_030817.1:3051220|3066046	10	3051220	3066046	exon	SPATA7	-
circ10190_2	NC_030817.1:3051220|3076499	10	3051220	3076499	exon	SPATA7	-
circ10194_1	NC_030817.1:3479420|3486125	10	3479420	3486125	exon	GALC	+
circ10194_2	NC_030817.1:3479420|3488207	10	3479420	3488207	exon	GALC	+
circ10194_3	NC_030817.1:3479420|3492562	10	3479420	3492562	exon	GALC	+
circ10206_1	NC_030817.1:10520599|10522437	10	10520599	10522437	exon	STON2	+
circ10210_1	NC_030817.1:10875708|10881849	10	10875708	10881849	intron	CEP128	+
circ10210_10	NC_030817.1:11040358|11217839	10	11040358	11217839	exon	CEP128	+
circ10210_11	NC_030817.1:11040362|11077335	10	11040362	11077335	exon	CEP128	+
circ10210_12	NC_030817.1:11058538|11077335	10	11058538	11077335	exon	CEP128	+
circ10210_13	NC_030817.1:11290712|11321619	10	11290712	11321619	exon	CEP128	+
circ10210_2	NC_030817.1:10875708|10884556	10	10875708	10884556	intron	CEP128	+
circ10210_3	NC_030817.1:10875708|10935034	10	10875708	10935034	intron	CEP128	+
circ10210_4	NC_030817.1:10934918|10970506	10	10934918	10970506	exon	CEP128	+
circ10210_5	NC_030817.1:10934918|10984388	10	10934918	10984388	exon	CEP128	+
circ10210_6	NC_030817.1:10965571|10970506	10	10965571	10970506	exon	CEP128	+
circ10210_7	NC_030817.1:10965571|10984388	10	10965571	10984388	exon	CEP128	+
circ10210_8	NC_030817.1:11040358|11062892	10	11040358	11062892	exon	CEP128	+
circ10210_9	NC_030817.1:11040358|11077335	10	11040358	11077335	exon	CEP128	+
circ1022_1	NC_030808.1:148375045|148375957	1	148375045	148375957	exon	DOPEY2	+
circ1022_2	NC_030808.1:148382698|148385847	1	148382698	148385847	exon	DOPEY2	+
circ1022_3	NC_030808.1:148399339|148401496	1	148399339	148401496	exon	DOPEY2	+
circ1022_4	NC_030808.1:148413760|148414031	1	148413760	148414031	exon	DOPEY2	+
circ1022_5	NC_030808.1:148430282|148432715	1	148430282	148432715	exon	DOPEY2	+
circ1022_6	NC_030808.1:148442701|148448521	1	148442701	148448521	exon	DOPEY2	+
circ1022_7	NC_030808.1:148445501|148448521	1	148445501	148448521	exon	DOPEY2	+
circ10220_1	NC_030817.1:14224508|14228365	10	14224508	14228365	exon	SNW1	+
circ10230_1	NC_030817.1:14447124|14449633	10	14447124	14449633	exon	VIPAS39	+
circ1024_1	NC_030808.1:148501615|148518254	1	148501615	148518254	exon	MORC3	+
circ1024_2	NC_030808.1:148504222|148513419	1	148504222	148513419	exon	MORC3	+
circ1024_3	NC_030808.1:148506008|148509910	1	148506008	148509910	exon	MORC3	+
circ1024_4	NC_030808.1:148513322|148518254	1	148513322	148518254	exon	MORC3	+
circ10244_1	NC_030817.1:15045038|15046738	10	15045038	15046738	exon	VASH1	-
circ10249_1	NC_030817.1:15820796|15826930	10	15820796	15826930	exon	TGFB3	+
circ10250_1	NC_030817.1:15892288|16044414	10	15892288	16044414	exon	TTLL5	-
circ10250_2	NC_030817.1:15892288|16050967	10	15892288	16050967	exon	TTLL5	-
circ10250_3	NC_030817.1:15918374|16050967	10	15918374	16050967	exon	TTLL5	-
circ10250_4	NC_030817.1:16025623|16083726	10	16025623	16083726	exon	TTLL5	-
circ10250_5	NC_030817.1:16074194|16100725	10	16074194	16100725	exon	TTLL5	-
circ10256_1	NC_030817.1:16296061|16322074	10	16296061	16322074	exon	LOC102188506	-
circ10256_2	NC_030817.1:16319391|16322074	10	16319391	16322074	exon	LOC102188506	-
circ10286_1	NC_030817.1:17665899|17674448	10	17665899	17674448	exon	LIN52	-
circ10308_1	NC_030817.1:18439424|18449585	10	18439424	18449585	exon	PSEN1	-
circ10313_1	NC_030817.1:18607212|18612332	10	18607212	18612332	exon	ZFYVE1	+
circ10313_2	NC_030817.1:18607212|18621062	10	18607212	18621062	exon	ZFYVE1	+
circ10313_3	NC_030817.1:18620956|18624326	10	18620956	18624326	exon	ZFYVE1	+
circ10316_1	NC_030817.1:18820991|18822224	10	18820991	18822224	intron	DPF3	+
circ10320_1	NC_030817.1:19875167|19875609	10	19875167	19875609	exon	SIPA1L1	-
circ10321_1	NC_030817.1:20424670|20483509	10	20424670	20483509	exon	PCNX1	-
circ10321_2	NC_030817.1:20459567|20483509	10	20459567	20483509	exon	PCNX1	-
circ10321_3	NC_030817.1:20462490|20483509	10	20462490	20483509	exon	PCNX1	-
circ10321_4	NC_030817.1:20467735|20483509	10	20467735	20483509	exon	PCNX1	-
circ10321_5	NC_030817.1:20485370|20486634	10	20485370	20486634	intron	PCNX1	+
circ10321_6	NC_030817.1:20513818|20515524	10	20513818	20515524	exon	PCNX1	-
circ10321_7	NC_030817.1:20513818|20523736	10	20513818	20523736	exon	PCNX1	-
circ10321_8	NC_030817.1:20513818|20541503	10	20513818	20541503	exon	PCNX1	-
circ10322_1	NC_030817.1:20652168|20652581	10	20652168	20652581	exon	MAP3K9	+
circ10335_1	NC_030817.1:21217626|21219471	10	21217626	21219471	exon	SLC8A3	+
circ1034_1	NC_030808.1:149181858|149184326	1	149181858	149184326	exon	PIGP	-
circ10340_1	NC_030817.1:21716400|21717041	10	21716400	21717041	exon	SUSD6	-
circ10340_2	NC_030817.1:21716400|21720997	10	21716400	21720997	intron	SUSD6	-
circ10340_3	NC_030817.1:21716400|21724484	10	21716400	21724484	exon	SUSD6	-
circ10346_1	NC_030817.1:22113035|22120315	10	22113035	22120315	exon	EXD2	-
circ10346_2	NC_030817.1:22120059|22134321	10	22120059	22134321	exon	EXD2	-
circ10347_1	NC_030817.1:22227296|22232922	10	22227296	22232922	exon	DCAF5	+
circ10347_2	NC_030817.1:22227296|22252333	10	22227296	22252333	exon	DCAF5	+
circ1035_1	NC_030808.1:149196456|149220031	1	149196456	149220031	intron	TTC3	+
circ1035_2	NC_030808.1:149206080|149214263	1	149206080	149214263	exon	TTC3	+
circ1035_3	NC_030808.1:149206080|149217050	1	149206080	149217050	exon	TTC3	+
circ1035_4	NC_030808.1:149206080|149220257	1	149206080	149220257	exon	TTC3	+
circ1035_5	NC_030808.1:149206080|149228251	1	149206080	149228251	exon	TTC3	+
circ1037_1	NC_030808.1:149461178|149492246	1	149461178	149492246	exon	DYRK1A	+
circ1037_2	NC_030808.1:149492161|149544864	1	149492161	149544864	exon	DYRK1A	+
circ1037_3	NC_030808.1:149571839|149575905	1	149571839	149575905	exon	DYRK1A	+
circ10371_1	NC_030817.1:23968993|23975505	10	23968993	23975505	exon	MPP5	-
circ10374_1	NC_030817.1:24166314|24259446	10	24166314	24259446	exon	GPHN	-
circ10374_2	NC_030817.1:24210232|24259446	10	24210232	24259446	exon	GPHN	-
circ10390_1	NC_030817.1:26408453|26420546	10	26408453	26420546	exon	PPP1R36	-
circ10390_2	NC_030817.1:26413393|26421507	10	26413393	26421507	exon	PPP1R36	-
circ10390_3	NC_030817.1:26413393|26421675	10	26413393	26421675	intron	PPP1R36	-
circ10390_4	NC_030817.1:26418286|26421675	10	26418286	26421675	intron	PPP1R36	-
circ10394_1	NC_030817.1:26479930|26484070	10	26479930	26484070	exon	ZBTB25	+
circ10394_2	NC_030817.1:26479930|26500339	10	26479930	26500339	exon	ZBTB25	+
circ10394_3	NC_030817.1:26494865|26500339	10	26494865	26500339	intron	ZBTB25	+
circ10394_4	NC_030817.1:26500246|26513323	10	26500246	26513323	exon	ZBTB25	+
circ10394_5	NC_030817.1:26500246|26513344	10	26500246	26513344	exon	ZBTB25	+
circ10399_1	NC_030817.1:26886978|26894923	10	26886978	26894923	exon	SYNE2	-
circ10399_2	NC_030817.1:26903464|26911043	10	26903464	26911043	intron	SYNE2	-
circ10409_1	NC_030817.1:27788693|27868946	10	27788693	27868946	intron	KCNH5	+
circ10409_2	NC_030817.1:27806521|27824321	10	27806521	27824321	exon	KCNH5	+
circ10409_3	NC_030817.1:27806521|27836628	10	27806521	27836628	exon	KCNH5	+
circ10409_4	NC_030817.1:27806521|27845982	10	27806521	27845982	exon	KCNH5	+
circ10409_5	NC_030817.1:27806521|27868946	10	27806521	27868946	exon	KCNH5	+
circ10413_1	NC_030817.1:29258075|29261002	10	29258075	29261002	exon	SNAPC1	-
circ10419_1	NC_030817.1:29988731|29999415	10	29988731	29999415	exon	SLC38A6	-
circ10419_2	NC_030817.1:29988731|30008707	10	29988731	30008707	exon	SLC38A6	-
circ10419_3	NC_030817.1:29988731|30025002	10	29988731	30025002	intron	SLC38A6	-
circ10419_4	NC_030817.1:29996854|30018541	10	29996854	30018541	exon	SLC38A6	-
circ10419_5	NC_030817.1:29999057|30018541	10	29999057	30018541	exon	SLC38A6	-
circ10421_1	NC_030817.1:30201056|30213582	10	30201056	30213582	intron	MNAT1	-
circ10432_1	NC_030817.1:30873440|30878055	10	30873440	30878055	exon	PCNX4	-
circ10443_1	NC_030817.1:32466586|32468417	10	32466586	32468417	exon	KIAA0586	-
circ10443_2	NC_030817.1:32510871|32512635	10	32510871	32512635	exon	KIAA0586	-
circ10446_1	NC_030817.1:32615648|32622467	10	32615648	32622467	exon	ARID4A	-
circ10446_2	NC_030817.1:32615648|32631222	10	32615648	32631222	exon	ARID4A	-
circ10446_3	NC_030817.1:32630070|32631222	10	32630070	32631222	exon	ARID4A	-
circ10458_1	NC_030817.1:33602628|33604728	10	33602628	33604728	exon	EXOC5	+
circ10463_1	NC_030817.1:34633160|34665185	10	34633160	34665185	intron	PELI2	-
circ10465_1	NC_030817.1:35160464|35162975	10	35160464	35162975	exon	KTN1	-
circ10477_1	NC_030817.1:35831258|35849313	10	35831258	35849313	intron	GCH1	+
circ10477_2	NC_030817.1:35840416|35849313	10	35840416	35849313	exon	GCH1	+
circ10478_1	NC_030817.1:35997432|35997950	10	35997432	35997950	exon	SAMD4A	-
circ10488_1	NC_030817.1:37470972|37501819	10	37470972	37501819	exon	DDHD1	+
circ10488_2	NC_030817.1:37470972|37511178	10	37470972	37511178	exon	DDHD1	+
circ1049_1	NC_030808.1:151487374|151491495	1	151487374	151491495	exon	COL6A6	-
circ1049_2	NC_030808.1:151487374|151501537	1	151487374	151501537	exon	COL6A6	-
circ1049_3	NC_030808.1:151513817|151538160	1	151513817	151538160	exon	COL6A6	-
circ1049_4	NC_030808.1:151556923|151565832	1	151556923	151565832	exon	COL6A6	-
circ10503_1	NC_030817.1:38119556|38124549	10	38119556	38124549	exon	SPATA5L1	+
circ10524_1	NC_030817.1:41654012|41666495	10	41654012	41666495	exon	CEP152	-
circ10524_2	NC_030817.1:41662165|41666495	10	41662165	41666495	exon	CEP152	-
circ10524_3	NC_030817.1:41662165|41716577	10	41662165	41716577	exon	CEP152	-
circ10524_4	NC_030817.1:41678347|41681111	10	41678347	41681111	exon	CEP152	-
circ10524_5	NC_030817.1:41714332|41744008	10	41714332	41744008	exon	CEP152	-
circ10529_1	NC_030817.1:42109201|42112782	10	42109201	42112782	exon	GALK2	+
circ10530_1	NC_030817.1:42428828|42449181	10	42428828	42449181	exon	FAM227B	-
circ10532_1	NC_030817.1:42463636|42480079	10	42463636	42480079	exon	DTWD1	+
circ10532_2	NC_030817.1:42465385|42472306	10	42465385	42472306	exon	DTWD1	+
circ10532_3	NC_030817.1:42465385|42480079	10	42465385	42480079	exon	DTWD1	+
circ10533_1	NC_030817.1:42782086|42790720	10	42782086	42790720	exon	ATP8B4	-
circ10533_2	NC_030817.1:42790605|42814506	10	42790605	42814506	exon	ATP8B4	-
circ10533_3	NC_030817.1:42819109|42854633	10	42819109	42854633	intron	ATP8B4	-
circ10538_1	NC_030817.1:43215504|43225241	10	43215504	43225241	exon	GABPB1	-
circ10544_1	NC_030817.1:43423680|43428670	10	43423680	43428670	exon	TRPM7	-
circ10544_2	NC_030817.1:43434868|43451977	10	43434868	43451977	exon	TRPM7	-
circ10546_1	NC_030817.1:43704300|43724900	10	43704300	43724900	exon	AP4E1	+
circ10546_2	NC_030817.1:43723117|43730419	10	43723117	43730419	exon	AP4E1	+
circ10546_3	NC_030817.1:43723117|43755301	10	43723117	43755301	exon	AP4E1	+
circ10552_1	NC_030817.1:44281198|44322678	10	44281198	44322678	exon	DMXL2	-
circ10552_2	NC_030817.1:44316373|44332520	10	44316373	44332520	exon	DMXL2	-
circ10552_3	NC_030817.1:44399953|44407538	10	44399953	44407538	exon	DMXL2	-
circ10555_1	NC_030817.1:44585407|44587216	10	44585407	44587216	exon	TMOD2	+
circ10559_1	NC_030817.1:44774480|44777259	10	44774480	44777259	exon	LEO1	-
circ10567_1	NC_030817.1:45206200|45233770	10	45206200	45233770	exon	MYO5A	-
circ10567_2	NC_030817.1:45275982|45282696	10	45275982	45282696	exon	MYO5A	-
circ10567_3	NC_030817.1:45275982|45284203	10	45275982	45284203	intron	MYO5A	-
circ10577_1	NC_030817.1:48157118|48162538	10	48157118	48162538	intron	RAB27A	-
circ10587_1	NC_030817.1:48825529|48829253	10	48825529	48829253	intron	RFX7	-
circ10587_2	NC_030817.1:48825620|48829253	10	48825620	48829253	exon	RFX7	-
circ10588_1	NC_030817.1:49119929|49168912	10	49119929	49168912	intron	TEX9	+
circ10588_2	NC_030817.1:49128465|49146942	10	49128465	49146942	exon	TEX9	+
circ10588_3	NC_030817.1:49128465|49168912	10	49128465	49168912	exon	TEX9	+
circ10588_4	NC_030817.1:49139664|49146942	10	49139664	49146942	exon	TEX9	+
circ10588_5	NC_030817.1:49139664|49168912	10	49139664	49168912	exon	TEX9	+
circ1059_1	NC_030808.1:152507723|152514549	1	152507723	152514549	exon	BTD	+
circ10591_1	NC_030817.1:49432990|49507457	10	49432990	49507457	exon	ZNF280D	-
circ10591_2	NC_030817.1:49481331|49507457	10	49481331	49507457	exon	ZNF280D	-
circ10591_3	NC_030817.1:49492401|49507457	10	49492401	49507457	exon	ZNF280D	-
circ10591_4	NC_030817.1:49492401|49507489	10	49492401	49507489	intron	ZNF280D	-
circ10591_5	NC_030817.1:49492401|49515394	10	49492401	49515394	exon	ZNF280D	-
circ10591_6	NC_030817.1:49504292|49507457	10	49504292	49507457	exon	ZNF280D	-
circ10591_7	NC_030817.1:49504292|49515394	10	49504292	49515394	exon	ZNF280D	-
circ10593_1	NC_030817.1:50135478|50137627	10	50135478	50137627	exon	TCF12	+
circ10594_1	NC_030817.1:50389674|50390930	10	50389674	50390930	exon	CGNL1	+
circ10597_1	NC_030817.1:50848754|50854188	10	50848754	50854188	exon	ALDH1A2	-
circ10597_2	NC_030817.1:50896940|50900318	10	50896940	50900318	exon	ALDH1A2	-
circ10600_1	NC_030817.1:51560088|51583797	10	51560088	51583797	exon	ADAM10	-
circ10603_1	NC_030817.1:51787451|51794134	10	51787451	51794134	exon	SLTM	-
circ10603_2	NC_030817.1:51801889|51805740	10	51801889	51805740	exon	SLTM	-
circ10604_1	NC_030817.1:51877798|51878696	10	51877798	51878696	exon	RNF111	+
circ10604_2	NC_030817.1:51896057|51899539	10	51896057	51899539	exon	RNF111	+
circ10604_3	NC_030817.1:51915574|51923456	10	51915574	51923456	exon	RNF111	+
circ10606_1	NC_030817.1:52048176|52062888	10	52048176	52062888	exon	MYO1E	-
circ10606_2	NC_030817.1:52053476|52062888	10	52053476	52062888	exon	MYO1E	-
circ10606_3	NC_030817.1:52095082|52185848	10	52095082	52185848	intron	MYO1E	-
circ10607_1	NC_030817.1:52318023|52319831	10	52318023	52319831	exon	FAM81A	+
circ1061_1	NC_030808.1:152607920|152615658	1	152607920	152615658	exon	ANKRD28	-
circ10617_1	NC_030817.1:53384541|53402384	10	53384541	53402384	exon	ICE2	-
circ10617_2	NC_030817.1:53400049|53402384	10	53400049	53402384	exon	ICE2	-
circ10618_1	NC_030817.1:53627068|53628619	10	53627068	53628619	intron	RORA	-
circ10618_2	NC_030817.1:54061503|54069701	10	54061503	54069701	intron	RORA	-
circ10619_1	NC_030817.1:54907557|54915674	10	54907557	54915674	exon	VPS13C	-
circ10619_2	NC_030817.1:55024628|55034842	10	55024628	55034842	exon	VPS13C	-
circ10636_1	NC_030817.1:56624085|56628179	10	56624085	56628179	exon	USP3	+
circ10636_2	NC_030817.1:56624085|56652703	10	56624085	56652703	exon	USP3	+
circ10636_3	NC_030817.1:56624085|56663960	10	56624085	56663960	exon	USP3	+
circ10636_4	NC_030817.1:56644286|56652703	10	56644286	56652703	exon	USP3	+
circ10638_1	NC_030817.1:56863474|56864429	10	56863474	56864429	exon	HERC1	-
circ10644_1	NC_030817.1:57258132|57278469	10	57258132	57278469	exon	CSNK1G1	-
circ10644_2	NC_030817.1:57278365|57281818	10	57278365	57281818	exon	CSNK1G1	-
circ10647_1	NC_030817.1:57422301|57430700	10	57422301	57430700	exon	TRIP4	+
circ10648_1	NC_030817.1:57496758|57497631	10	57496758	57497631	exon	ZNF609	+
circ10648_2	NC_030817.1:57496758|57499416	10	57496758	57499416	intron	ZNF609	+
circ10648_3	NC_030817.1:57496758|57614364	10	57496758	57614364	exon	ZNF609	+
circ10655_1	NC_030817.1:57881637|57881971	10	57881637	57881971	exon	PTGDR	-
circ10659_1	NC_030817.1:58376610|58376794	10	58376610	58376794	intron	GNG2	+
circ1066_1	NC_030808.1:153112039|153129184	1	153112039	153129184	exon	OXNAD1	+
circ1066_2	NC_030808.1:153114270|153115354	1	153114270	153115354	intron	OXNAD1	+
circ1066_3	NC_030808.1:153129078|153129452	1	153129078	153129452	intron	OXNAD1	+
circ1066_4	NC_030808.1:153129078|153137778	1	153129078	153137778	exon	OXNAD1	+
circ10670_1	NC_030817.1:59520158|59523975	10	59520158	59523975	exon	SAV1	+
circ10671_1	NC_030817.1:59578101|59581034	10	59578101	59581034	exon	ATL1	-
circ10672_1	NC_030817.1:59669090|59692616	10	59669090	59692616	exon	MAP4K5	+
circ10672_2	NC_030817.1:59681230|59692616	10	59681230	59692616	exon	MAP4K5	+
circ10675_1	NC_030817.1:59837163|59860672	10	59837163	59860672	exon	L2HGDH	+
circ10675_2	NC_030817.1:59837163|59871157	10	59837163	59871157	exon	L2HGDH	+
circ10675_3	NC_030817.1:59838290|59871157	10	59838290	59871157	exon	L2HGDH	+
circ10677_1	NC_030817.1:59911581|59935173	10	59911581	59935173	exon	SOS2	+
circ10677_2	NC_030817.1:59911581|59943643	10	59911581	59943643	exon	SOS2	+
circ10677_3	NC_030817.1:59957419|59977694	10	59957419	59977694	exon	SOS2	+
circ10677_4	NC_030817.1:59962732|59969220	10	59962732	59969220	exon	SOS2	+
circ10684_1	NC_030817.1:60315683|60317459	10	60315683	60317459	exon	KLHDC1	-
circ10685_1	NC_030817.1:60338932|60348583	10	60338932	60348583	exon	POLE2	+
circ1069_1	NC_030808.1:153756565|153757614	1	153756565	153757614	intron	PLCL2	+
circ1069_2	NC_030808.1:153843271|153848987	1	153843271	153848987	exon	PLCL2	+
circ1070_1	NC_030808.1:154166904|154185929	1	154166904	154185929	exon	TBC1D5	-
circ1070_2	NC_030808.1:154207208|154227368	1	154207208	154227368	exon	TBC1D5	-
circ10702_1	NC_030817.1:64657290|64677340	10	64657290	64677340	exon	TMEM62	-
circ10702_2	NC_030817.1:64662550|64665524	10	64662550	64665524	exon	TMEM62	-
circ10703_1	NC_030817.1:64732140|64756889	10	64732140	64756889	exon	UBR1	+
circ10703_2	NC_030817.1:64828663|64829854	10	64828663	64829854	exon	UBR1	+
circ10705_1	NC_030817.1:64913806|64922551	10	64913806	64922551	exon	TTBK2	+
circ10705_2	NC_030817.1:64913806|64932228	10	64913806	64932228	exon	TTBK2	+
circ10705_3	NC_030817.1:64913806|64947152	10	64913806	64947152	exon	TTBK2	+
circ10705_4	NC_030817.1:64913806|64955085	10	64913806	64955085	exon	TTBK2	+
circ10705_5	NC_030817.1:64932117|64955085	10	64932117	64955085	exon	TTBK2	+
circ10705_6	NC_030817.1:64947079|64962950	10	64947079	64962950	exon	TTBK2	+
circ10705_7	NC_030817.1:64947079|65002488	10	64947079	65002488	exon	TTBK2	+
circ10708_1	NC_030817.1:65069625|65070492	10	65069625	65070492	intron	STARD9	-
circ10708_2	NC_030817.1:65089502|65092770	10	65089502	65092770	exon	STARD9	-
circ10708_3	NC_030817.1:65130703|65132022	10	65130703	65132022	intron	STARD9	-
circ10714_1	NC_030817.1:65362391|65391351	10	65362391	65391351	exon	GANC	-
circ10714_2	NC_030817.1:65372703|65383914	10	65372703	65383914	exon	GANC	-
circ10714_3	NC_030817.1:65378893|65383914	10	65378893	65383914	exon	GANC	-
circ10714_4	NC_030817.1:65378893|65391351	10	65378893	65391351	exon	GANC	-
circ10714_5	NC_030817.1:65380460|65383914	10	65380460	65383914	exon	GANC	-
circ10714_6	NC_030817.1:65387016|65391351	10	65387016	65391351	exon	GANC	-
circ10716_1	NC_030817.1:65480941|65487002	10	65480941	65487002	exon	VPS39	+
circ1072_1	NC_030808.1:155269861|155341767	1	155269861	155341767	exon	SATB1	-
circ1072_2	NC_030808.1:155298873|155341767	1	155298873	155341767	exon	SATB1	-
circ1072_3	NC_030808.1:155314568|155341767	1	155314568	155341767	exon	SATB1	-
circ1072_4	NC_030808.1:155335892|155341767	1	155335892	155341767	exon	SATB1	-
circ10724_1	NC_030817.1:65854654|65855966	10	65854654	65855966	exon	MAPKBP1	-
circ10725_1	NC_030817.1:65945161|65963568	10	65945161	65963568	exon	MGA	-
circ10725_2	NC_030817.1:65945161|65987511	10	65945161	65987511	exon	MGA	-
circ10725_3	NC_030817.1:65986381|65987511	10	65986381	65987511	exon	MGA	-
circ10725_4	NC_030817.1:65986381|65988548	10	65986381	65988548	intron	MGA	-
circ10735_1	NC_030817.1:66177490|66178239	10	66177490	66178239	exon	RTF1	-
circ10735_2	NC_030817.1:66177490|66187946	10	66177490	66187946	exon	RTF1	-
circ10740_1	NC_030817.1:66265511|66272441	10	66265511	66272441	exon	NUSAP1	-
circ10745_1	NC_030817.1:66472541|66473305	10	66472541	66473305	exon	INO80	+
circ10758_1	NC_030817.1:66842276|66853668	10	66842276	66853668	exon	KNL1	-
circ1077_1	NC_030808.1:157111670|157147023	1	157111670	157147023	exon	KAT2B	+
circ10777_1	NC_030817.1:67437074|67451368	10	67437074	67451368	exon	EIF2AK4	-
circ10777_2	NC_030817.1:67447535|67451368	10	67447535	67451368	exon	EIF2AK4	-
circ10780_1	NC_030817.1:67640657|67685027	10	67640657	67685027	exon	LOC102174745	+
circ10787_1	NC_030817.1:69088389|69111760	10	69088389	69111760	exon	SPRED1	-
circ10787_2	NC_030817.1:69109399|69137317	10	69109399	69137317	exon	SPRED1	-
circ10790_1	NC_030817.1:70667123|70690455	10	70667123	70690455	intron	C10H15orf41	-
circ10791_1	NC_030817.1:72132290|72185986	10	72132290	72185986	intron	DPH6	+
circ10804_1	NC_030817.1:73294347|73301778	10	73294347	73301778	exon	FMN1	-
circ10806_1	NC_030817.1:74292355|74302824	10	74292355	74302824	exon	RYR3	+
circ10810_1	NC_030817.1:74595438|74598195	10	74595438	74598195	exon	KATNBL1	-
circ1096_1	NC_030809.1:512888|513741	2	512888	513741	exon	CROCC	+
circ10966_1	NC_030817.1:77010674|77014042	10	77010674	77014042	exon	HNRNPC	-
circ11149_1	NC_030817.1:81895445|81916122	10	81895445	81916122	exon	BBS4	-
circ11151_1	NC_030817.1:81969410|81970061	10	81969410	81970061	exon	ARIH1	-
circ11151_2	NC_030817.1:81969410|81977697	10	81969410	81977697	exon	ARIH1	-
circ11151_3	NC_030817.1:81969410|82013818	10	81969410	82013818	exon	ARIH1	-
circ11162_1	NC_030817.1:82392953|82393863	10	82392953	82393863	exon	MYO9A	+
circ11162_10	NC_030817.1:82481447|82500860	10	82481447	82500860	exon	MYO9A	+
circ11162_11	NC_030817.1:82514219|82521288	10	82514219	82521288	exon	MYO9A	+
circ11162_2	NC_030817.1:82392953|82403839	10	82392953	82403839	exon	MYO9A	+
circ11162_3	NC_030817.1:82392953|82407550	10	82392953	82407550	exon	MYO9A	+
circ11162_4	NC_030817.1:82392953|82416469	10	82392953	82416469	exon	MYO9A	+
circ11162_5	NC_030817.1:82400846|82416469	10	82400846	82416469	exon	MYO9A	+
circ11162_6	NC_030817.1:82407451|82426825	10	82407451	82426825	exon	MYO9A	+
circ11162_7	NC_030817.1:82407451|82440149	10	82407451	82440149	exon	MYO9A	+
circ11162_8	NC_030817.1:82414786|82446824	10	82414786	82446824	exon	MYO9A	+
circ11162_9	NC_030817.1:82481447|82487252	10	82481447	82487252	exon	MYO9A	+
circ11164_1	NC_030817.1:82639913|82640804	10	82639913	82640804	exon	THSD4	-
circ11165_1	NC_030817.1:83348280|83384469	10	83348280	83384469	exon	LRRC49	-
circ11176_1	NC_030817.1:84930437|84932482	10	84930437	84932482	exon	KIF23	-
circ11176_2	NC_030817.1:84930437|84933197	10	84930437	84933197	exon	KIF23	-
circ1119_1	NC_030809.1:2308669|2312784	2	2308669	2312784	exon	IFFO2	-
circ11193_1	NC_030817.1:86269708|86272595	10	86269708	86272595	exon	PIAS1	-
circ11193_2	NC_030817.1:86362805|86364082	10	86362805	86364082	intron	PIAS1	-
circ11196_1	NC_030817.1:86835063|86870317	10	86835063	86870317	exon	MAP2K5	-
circ11203_1	NC_030817.1:87172081|87232414	10	87172081	87232414	intron	AAGAB	+
circ11203_2	NC_030817.1:87190346|87191186	10	87190346	87191186	exon	AAGAB	+
circ11203_3	NC_030817.1:87190346|87206686	10	87190346	87206686	exon	AAGAB	+
circ11204_1	NC_030817.1:87268357|87273594	10	87268357	87273594	exon	SMAD3	-
circ11206_1	NC_030817.1:87716946|87720801	10	87716946	87720801	exon	SMAD6	-
circ11208_1	NC_030817.1:87895430|87904966	10	87895430	87904966	exon	ZWILCH	-
circ11213_1	NC_030817.1:88033609|88035170	10	88033609	88035170	exon	TIPIN	+
circ11220_1	NC_030817.1:88627018|88641165	10	88627018	88641165	exon	DENND4A	+
circ11220_2	NC_030817.1:88636466|88641165	10	88636466	88641165	exon	DENND4A	+
circ11220_3	NC_030817.1:88686351|88695350	10	88686351	88695350	exon	DENND4A	+
circ11220_4	NC_030817.1:88696838|88697254	10	88696838	88697254	exon	DENND4A	+
circ11223_1	NC_030817.1:88768697|88794039	10	88768697	88794039	exon	VWA9	+
circ11225_1	NC_030817.1:88871611|88876559	10	88871611	88876559	exon	DPP8	+
circ11226_1	NC_030817.1:88927327|88928836	10	88927327	88928836	exon	IGDCC4	+
circ11226_2	NC_030817.1:88934361|88935549	10	88934361	88935549	intron	IGDCC4	+
circ11226_3	NC_030817.1:88934480|88935549	10	88934480	88935549	exon	IGDCC4	+
circ11239_1	NC_030817.1:89312998|89316900	10	89312998	89316900	exon	MTFMT	+
circ11239_2	NC_030817.1:89316778|89334020	10	89316778	89334020	exon	MTFMT	+
circ11240_1	NC_030817.1:89359274|89365323	10	89359274	89365323	exon	SPG21	+
circ11244_1	NC_030817.1:89641885|89652113	10	89641885	89652113	exon	TXNDC16	-
circ11248_1	NC_030817.1:89787717|89804234	10	89787717	89804234	exon	PSMC6	+
circ11249_1	NC_030817.1:89824027|89840904	10	89824027	89840904	exon	STYX	+
circ11254_1	NC_030817.1:90131230|90133530	10	90131230	90133530	exon	SERINC5	+
circ11254_2	NC_030817.1:90131230|90142741	10	90131230	90142741	exon	SERINC5	+
circ11254_3	NC_030817.1:90131230|90146154	10	90131230	90146154	exon	SERINC5	+
circ11254_4	NC_030817.1:90131230|90156343	10	90131230	90156343	exon	SERINC5	+
circ11254_5	NC_030817.1:90131230|90158675	10	90131230	90158675	exon	SERINC5	+
circ11256_1	NC_030817.1:90319620|90321379	10	90319620	90321379	exon	MTX3	+
circ11257_1	NC_030817.1:90513385|90527014	10	90513385	90527014	exon	CMYA5	-
circ11258_1	NC_030817.1:90657471|90661453	10	90657471	90661453	exon	PAPD4	-
circ11258_2	NC_030817.1:90657471|90666008	10	90657471	90666008	exon	PAPD4	-
circ11259_1	NC_030817.1:90786597|90797172	10	90786597	90797172	exon	HOMER1	+
circ11259_2	NC_030817.1:90786597|90805782	10	90786597	90805782	exon	HOMER1	+
circ11259_3	NC_030817.1:90786597|90851988	10	90786597	90851988	exon	HOMER1	+
circ11259_4	NC_030817.1:90846977|90851988	10	90846977	90851988	exon	HOMER1	+
circ1126_1	NC_030809.1:2693049|2731662	2	2693049	2731662	exon	CAPZB	-
circ11265_1	NC_030817.1:91233797|91246182	10	91233797	91246182	exon	ARSB	+
circ11267_1	NC_030817.1:91699214|91714799	10	91699214	91714799	exon	SCAMP1	-
circ11272_1	NC_030817.1:92594268|92599377	10	92594268	92599377	exon	WDR41	+
circ11272_2	NC_030817.1:92594268|92603105	10	92594268	92603105	exon	WDR41	+
circ11273_1	NC_030817.1:92691629|92699841	10	92691629	92699841	exon	PDE8B	-
circ11273_2	NC_030817.1:92691629|92709142	10	92691629	92709142	exon	PDE8B	-
circ11273_3	NC_030817.1:92691629|92733805	10	92691629	92733805	exon	PDE8B	-
circ11273_4	NC_030817.1:92693956|92733805	10	92693956	92733805	exon	PDE8B	-
circ11273_5	NC_030817.1:92695500|92733805	10	92695500	92733805	exon	PDE8B	-
circ11273_6	NC_030817.1:92709054|92720299	10	92709054	92720299	exon	PDE8B	-
circ11273_7	NC_030817.1:92709054|92733805	10	92709054	92733805	exon	PDE8B	-
circ11275_1	NC_030817.1:93029847|93032201	10	93029847	93032201	exon	AGGF1	-
circ11284_1	NC_030817.1:93748726|93821767	10	93748726	93821767	exon	SV2C	-
circ11285_1	NC_030817.1:94128053|94139706	10	94128053	94139706	exon	POC5	+
circ11285_2	NC_030817.1:94135715|94139706	10	94135715	94139706	exon	POC5	+
circ11285_3	NC_030817.1:94135715|94151530	10	94135715	94151530	exon	POC5	+
circ11289_1	NC_030817.1:94397655|94406440	10	94397655	94406440	exon	COL4A3BP	+
circ11289_2	NC_030817.1:94401887|94406440	10	94401887	94406440	exon	COL4A3BP	+
circ113_1	NC_030808.1:24914070|24918075	1	24914070	24918075	exon	ROBO1	-
circ113_2	NC_030808.1:24914070|24944711	1	24914070	24944711	exon	ROBO1	-
circ11303_1	NC_030817.1:96165560|96167146	10	96165560	96167146	exon	SIMC1	+
circ11303_2	NC_030817.1:96165560|96176449	10	96165560	96176449	exon	SIMC1	+
circ11306_1	NC_030817.1:96332805|96348625	10	96332805	96348625	exon	LVRN	-
circ11306_2	NC_030817.1:96341135|96348625	10	96341135	96348625	exon	LVRN	-
circ11307_1	NC_030817.1:96478226|96493441	10	96478226	96493441	exon	AP3S1	-
circ1132_1	NC_030809.1:3175622|3181084	2	3175622	3181084	exon	OTUD3	+
circ1132_2	NC_030809.1:3175622|3196188	2	3175622	3196188	exon	OTUD3	+
circ11320_1	NC_030817.1:97129151|97165893	10	97129151	97165893	exon	PGGT1B	+
circ11320_2	NC_030817.1:97145738|97151458	10	97145738	97151458	exon	PGGT1B	+
circ11320_3	NC_030817.1:97145738|97160280	10	97145738	97160280	exon	PGGT1B	+
circ11320_4	NC_030817.1:97145738|97165893	10	97145738	97165893	exon	PGGT1B	+
circ11323_1	NC_030817.1:97941407|97941825	10	97941407	97941825	exon	KCNN2	-
circ11324_1	NC_030817.1:98802876|98807543	10	98802876	98807543	exon	YTHDC2	-
circ11328_1	NC_030817.1:99500871|99567787	10	99500871	99567787	exon	EPB41L4A	-
circ11328_2	NC_030817.1:99512964|99567787	10	99512964	99567787	exon	EPB41L4A	-
circ11328_3	NC_030817.1:99560173|99567787	10	99560173	99567787	exon	EPB41L4A	-
circ11328_4	NC_030817.1:99560173|99595119	10	99560173	99595119	exon	EPB41L4A	-
circ11328_5	NC_030817.1:99588238|99595119	10	99588238	99595119	exon	EPB41L4A	-
circ11328_6	NC_030817.1:99588238|99609324	10	99588238	99609324	exon	EPB41L4A	-
circ11328_7	NC_030817.1:99588238|99615172	10	99588238	99615172	exon	EPB41L4A	-
circ11328_8	NC_030817.1:99615121|99656270	10	99615121	99656270	intron	EPB41L4A	-
circ11328_9	NC_030817.1:99653093|99656270	10	99653093	99656270	intron	EPB41L4A	-
circ11329_1	NC_030817.1:100036143|100055883	10	100036143	100055883	exon	APC	+
circ11329_2	NC_030817.1:100045015|100055883	10	100045015	100055883	exon	APC	+
circ11332_1	NC_030817.1:100250371|100257482	10	100250371	100257482	exon	DCP2	+
circ11332_2	NC_030817.1:100275152|100275727	10	100275152	100275727	exon	DCP2	+
circ11332_3	NC_030817.1:100275152|100278663	10	100275152	100278663	exon	DCP2	+
circ11333_1	NC_030817.1:100316442|100322918	10	100316442	100322918	exon	MCC	-
circ11333_2	NC_030817.1:100316442|100353689	10	100316442	100353689	exon	MCC	-
circ11333_3	NC_030817.1:100350724|100353689	10	100350724	100353689	exon	MCC	-
circ11338_1	NC_030818.1:3515|37503	11	3515	37503	exon	ZC3H6	-
circ11338_2	NC_030818.1:18747|37503	11	18747	37503	exon	ZC3H6	-
circ11338_3	NC_030818.1:22783|37503	11	22783	37503	exon	ZC3H6	-
circ11338_4	NC_030818.1:30907|37503	11	30907	37503	exon	ZC3H6	-
circ11339_1	NC_030818.1:98216|106135	11	98216	106135	exon	ZC3H8	+
circ11341_1	NC_030818.1:223277|233524	11	223277	233524	exon	TMEM87B	-
circ11341_2	NC_030818.1:231952|233524	11	231952	233524	intron	TMEM87B	-
circ11341_3	NC_030818.1:232672|237390	11	232672	237390	intron	TMEM87B	-
circ11342_1	NC_030818.1:281154|295588	11	281154	295588	exon	MERTK	-
circ11342_2	NC_030818.1:281154|299529	11	281154	299529	exon	MERTK	-
circ11342_3	NC_030818.1:283882|295588	11	283882	295588	exon	MERTK	-
circ11342_4	NC_030818.1:283882|295936	11	283882	295936	intron	MERTK	-
circ11343_1	NC_030818.1:420296|427935	11	420296	427935	exon	ANAPC1	+
circ11348_1	NC_030818.1:1084941|1114312	11	1084941	1114312	exon	BCL2L11	-
circ11349_1	NC_030818.1:1439078|1439848	11	1439078	1439848	exon	ACOXL	-
circ11353_1	NC_030818.1:1642990|1684486	11	1642990	1684486	exon	NPHP1	+
circ11353_2	NC_030818.1:1663876|1664527	11	1663876	1664527	intron	NPHP1	+
circ11377_1	NC_030818.1:2378604|2387854	11	2378604	2387854	exon	NCAPH	+
circ11380_1	NC_030818.1:2534036|2534462	11	2534036	2534462	exon	KANSL3	-
circ11385_1	NC_030818.1:2726276|2726728	11	2726276	2726728	exon	ANKRD23	-
circ11386_1	NC_030818.1:2730782|2735461	11	2730782	2735461	exon	ANKRD39	-
circ11392_1	NC_030818.1:3045152|3053645	11	3045152	3053645	exon	TMEM131	-
circ11392_2	NC_030818.1:3087281|3104487	11	3087281	3104487	exon	TMEM131	-
circ11395_1	NC_030818.1:3658974|3668437	11	3658974	3668437	exon	INPP4A	+
circ11398_1	NC_030818.1:3832582|3844212	11	3832582	3844212	exon	MGAT4A	-
circ11398_2	NC_030818.1:3832582|3891586	11	3832582	3891586	exon	MGAT4A	-
circ11398_3	NC_030818.1:3832582|3891710	11	3832582	3891710	exon	MGAT4A	-
circ11398_4	NC_030818.1:3842521|3844212	11	3842521	3844212	exon	MGAT4A	-
circ11401_1	NC_030818.1:4181978|4197165	11	4181978	4197165	intron	TSGA10	-
circ11401_2	NC_030818.1:4196365|4197165	11	4196365	4197165	intron	TSGA10	-
circ11401_3	NC_030818.1:4196365|4206961	11	4196365	4206961	exon	TSGA10	-
circ11404_1	NC_030818.1:4239650|4243283	11	4239650	4243283	exon	MITD1	-
circ11405_1	NC_030818.1:4263495|4265166	11	4263495	4265166	exon	MRPL30	+
circ11405_2	NC_030818.1:4263495|4271127	11	4263495	4271127	exon	MRPL30	+
circ11410_1	NC_030818.1:4501640|4506517	11	4501640	4506517	exon	REV1	-
circ11417_1	NC_030818.1:5772148|5825216	11	5772148	5825216	exon	NPAS2	+
circ11417_2	NC_030818.1:5772148|5837918	11	5772148	5837918	exon	NPAS2	+
circ11417_3	NC_030818.1:5825053|5837918	11	5825053	5837918	intron	NPAS2	+
circ11417_4	NC_030818.1:5825127|5837918	11	5825127	5837918	exon	NPAS2	+
circ11417_5	NC_030818.1:5861146|5873459	11	5861146	5873459	exon	NPAS2	+
circ11420_1	NC_030818.1:5957441|5968604	11	5957441	5968604	exon	TBC1D8	-
circ11427_1	NC_030818.1:6823348|6830591	11	6823348	6830591	exon	IL1R1	+
circ11427_2	NC_030818.1:6823348|6837266	11	6823348	6837266	exon	IL1R1	+
circ11429_1	NC_030818.1:7011679|7013790	11	7011679	7013790	exon	IL1RL1	+
circ11429_2	NC_030818.1:7011679|7016709	11	7011679	7016709	exon	IL1RL1	+
circ11429_3	NC_030818.1:7013719|7016709	11	7013719	7016709	exon	IL1RL1	+
circ11443_1	NC_030818.1:9106842|9109516	11	9106842	9109516	exon	TGFBRAP1	-
circ11466_1	NC_030818.1:9997676|9998093	11	9997676	9998093	exon	CCDC142	+
circ11482_1	NC_030818.1:10433910|10458080	11	10433910	10458080	exon	TET3	-
circ11482_2	NC_030818.1:10451003|10458080	11	10451003	10458080	exon	TET3	-
circ11491_1	NC_030818.1:10752084|10754963	11	10752084	10754963	exon	ALMS1	-
circ11491_2	NC_030818.1:10762797|10793757	11	10762797	10793757	exon	ALMS1	-
circ11491_3	NC_030818.1:10788914|10790076	11	10788914	10790076	exon	ALMS1	-
circ11491_4	NC_030818.1:10788914|10792159	11	10788914	10792159	exon	ALMS1	-
circ11491_5	NC_030818.1:10788914|10793757	11	10788914	10793757	exon	ALMS1	-
circ11491_6	NC_030818.1:10788914|10814672	11	10788914	10814672	exon	ALMS1	-
circ11491_7	NC_030818.1:10788914|10821801	11	10788914	10821801	exon	ALMS1	-
circ11504_1	NC_030818.1:11594250|11611635	11	11594250	11611635	exon	EXOC6B	+
circ11504_2	NC_030818.1:11665000|11665961	11	11665000	11665961	intron	EXOC6B	+
circ11504_3	NC_030818.1:11882515|11885848	11	11882515	11885848	exon	EXOC6B	+
circ11504_4	NC_030818.1:11882515|11898036	11	11882515	11898036	exon	EXOC6B	+
circ11511_1	NC_030818.1:13085344|13090187	11	13085344	13090187	exon	ZNF638	-
circ11511_2	NC_030818.1:13085344|13097003	11	13085344	13097003	exon	ZNF638	-
circ11511_3	NC_030818.1:13085344|13102936	11	13085344	13102936	exon	ZNF638	-
circ11531_1	NC_030818.1:14416394|14447384	11	14416394	14447384	exon	MEMO1	-
circ11531_2	NC_030818.1:14424403|14454333	11	14424403	14454333	exon	MEMO1	-
circ11531_3	NC_030818.1:14424403|14466180	11	14424403	14466180	exon	MEMO1	-
circ11531_4	NC_030818.1:14444904|14466180	11	14444904	14466180	exon	MEMO1	-
circ11534_1	NC_030818.1:14571297|14584246	11	14571297	14584246	exon	SPAST	+
circ11537_1	NC_030818.1:14779079|14780858	11	14779079	14780858	exon	YIPF4	-
circ11538_1	NC_030818.1:14841629|14862366	11	14841629	14862366	exon	BIRC6	+
circ1154_1	NC_030809.1:4294546|4389547	2	4294546	4389547	exon	EIF4G3	-
circ1154_2	NC_030809.1:4350059|4389547	2	4350059	4389547	intron	EIF4G3	-
circ1154_3	NC_030809.1:4389472|4396270	2	4389472	4396270	intron	EIF4G3	-
circ1154_4	NC_030809.1:4389472|4407318	2	4389472	4407318	intron	EIF4G3	-
circ1154_5	NC_030809.1:4406155|4407318	2	4406155	4407318	intron	EIF4G3	-
circ11542_1	NC_030818.1:15378775|15379072	11	15378775	15379072	exon	LTBP1	+
circ11542_2	NC_030818.1:15626959|15652199	11	15626959	15652199	exon	LTBP1	+
circ11543_1	NC_030818.1:15913242|15928579	11	15913242	15928579	exon	RASGRP3	+
circ11543_2	NC_030818.1:15922321|15928579	11	15922321	15928579	exon	RASGRP3	+
circ11549_1	NC_030818.1:18711423|18712667	11	18711423	18712667	intron	CRIM1	+
circ11549_2	NC_030818.1:18712494|18765107	11	18712494	18765107	exon	CRIM1	+
circ11549_3	NC_030818.1:18712494|18801876	11	18712494	18801876	exon	CRIM1	+
circ11549_4	NC_030818.1:18763685|18765107	11	18763685	18765107	exon	CRIM1	+
circ11552_1	NC_030818.1:19215596|19222438	11	19215596	19222438	exon	STRN	-
circ11554_1	NC_030818.1:19406777|19411145	11	19406777	19411145	exon	GPATCH11	+
circ11560_1	NC_030818.1:19534080|19543980	11	19534080	19543980	exon	PRKD3	-
circ11561_1	NC_030818.1:19664488|19670969	11	19664488	19670969	exon	QPCT	+
circ11563_1	NC_030818.1:20224396|20283428	11	20224396	20283428	exon	RMDN2	+
circ11563_2	NC_030818.1:20241941|20254760	11	20241941	20254760	exon	RMDN2	+
circ11563_3	NC_030818.1:20241941|20270888	11	20241941	20270888	exon	RMDN2	+
circ11563_4	NC_030818.1:20252352|20270888	11	20252352	20270888	exon	RMDN2	+
circ11563_5	NC_030818.1:20252352|20283428	11	20252352	20283428	exon	RMDN2	+
circ11563_6	NC_030818.1:20254683|20270888	11	20254683	20270888	exon	RMDN2	+
circ11574_1	NC_030818.1:20987532|20991247	11	20987532	20991247	exon	DHX57	-
circ11574_2	NC_030818.1:20991113|20998032	11	20991113	20998032	exon	DHX57	-
circ11574_3	NC_030818.1:20993281|20998032	11	20993281	20998032	exon	DHX57	-
circ11577_1	NC_030818.1:21180377|21181794	11	21180377	21181794	exon	SOS1	-
circ11577_2	NC_030818.1:21211631|21223463	11	21211631	21223463	exon	SOS1	-
circ11577_3	NC_030818.1:21211631|21228914	11	21211631	21228914	exon	SOS1	-
circ11579_1	NC_030818.1:21383197|21386749	11	21383197	21386749	exon	CDKL4	-
circ11586_1	NC_030818.1:22308395|22341513	11	22308395	22341513	exon	SLC8A1	-
circ11586_2	NC_030818.1:22308395|22354718	11	22308395	22354718	exon	SLC8A1	-
circ11586_3	NC_030818.1:22308395|22355354	11	22308395	22355354	exon	SLC8A1	-
circ11586_4	NC_030818.1:22337159|22354718	11	22337159	22354718	exon	SLC8A1	-
circ11586_5	NC_030818.1:22337159|22355354	11	22337159	22355354	exon	SLC8A1	-
circ11586_6	NC_030818.1:22619566|22621397	11	22619566	22621397	exon	SLC8A1	-
circ11586_7	NC_030818.1:22619566|22621400	11	22619566	22621400	exon	SLC8A1	-
circ1159_1	NC_030809.1:4876274|4876925	2	4876274	4876925	intron	USP48	-
circ1159_2	NC_030809.1:4923303|4924715	2	4923303	4924715	exon	USP48	-
circ11596_1	NC_030818.1:24569168|24570823	11	24569168	24570823	exon	EML4	+
circ11596_2	NC_030818.1:24573533|24577032	11	24573533	24577032	exon	EML4	+
circ11597_1	NC_030818.1:24644817|24644973	11	24644817	24644973	intron	LOC102187496	-
circ11609_1	NC_030818.1:25628130|25677402	11	25628130	25677402	exon	THADA	-
circ11609_2	NC_030818.1:25640249|25677402	11	25640249	25677402	exon	THADA	-
circ11609_3	NC_030818.1:25676868|25709697	11	25676868	25709697	exon	THADA	-
circ11609_4	NC_030818.1:25683767|25717979	11	25683767	25717979	exon	THADA	-
circ11609_5	NC_030818.1:25695821|25718777	11	25695821	25718777	exon	THADA	-
circ11609_6	NC_030818.1:25707605|25717979	11	25707605	25717979	exon	THADA	-
circ11609_7	NC_030818.1:25712975|25718777	11	25712975	25718777	exon	THADA	-
circ11609_8	NC_030818.1:25716431|25717979	11	25716431	25717979	exon	THADA	-
circ11612_1	NC_030818.1:25766782|25789821	11	25766782	25789821	exon	PLEKHH2	+
circ11612_2	NC_030818.1:25804203|25817215	11	25804203	25817215	exon	PLEKHH2	+
circ11612_3	NC_030818.1:25804203|25843494	11	25804203	25843494	exon	PLEKHH2	+
circ11612_4	NC_030818.1:25850492|25852650	11	25850492	25852650	exon	PLEKHH2	+
circ11620_1	NC_030818.1:26290282|26295016	11	26290282	26295016	exon	PPM1B	+
circ11626_1	NC_030818.1:27572747|27586229	11	27572747	27586229	exon	SRBD1	-
circ11628_1	NC_030818.1:27718449|27719329	11	27718449	27719329	intron	PRKCE	+
circ11628_2	NC_030818.1:27718449|27719354	11	27718449	27719354	intron	PRKCE	+
circ11628_3	NC_030818.1:28021921|28028598	11	28021921	28028598	exon	PRKCE	+
circ11628_4	NC_030818.1:28042294|28053016	11	28042294	28053016	exon	PRKCE	+
circ11628_5	NC_030818.1:28042294|28061351	11	28042294	28061351	intron	PRKCE	+
circ11628_6	NC_030818.1:28042294|28132148	11	28042294	28132148	exon	PRKCE	+
circ11635_1	NC_030818.1:28644256|28645795	11	28644256	28645795	exon	PIGF	-
circ11640_1	NC_030818.1:29058006|29063863	11	29058006	29063863	exon	TTC7A	+
circ11649_1	NC_030818.1:29737688|29739807	11	29737688	29739807	exon	FBXO11	-
circ11649_2	NC_030818.1:29740929|29745680	11	29740929	29745680	exon	FBXO11	-
circ11649_3	NC_030818.1:29744772|29745680	11	29744772	29745680	exon	FBXO11	-
circ11654_1	NC_030818.1:30349024|30361390	11	30349024	30361390	exon	PPP1R21	+
circ11654_2	NC_030818.1:30355008|30370820	11	30355008	30370820	exon	PPP1R21	+
circ11657_1	NC_030818.1:30503031|30508221	11	30503031	30508221	exon	GTF2A1L	+
circ11657_2	NC_030818.1:30503031|30524682	11	30503031	30524682	exon	GTF2A1L	+
circ11657_3	NC_030818.1:30523510|30524682	11	30523510	30524682	exon	GTF2A1L	+
circ11663_1	NC_030818.1:32436236|32478929	11	32436236	32478929	exon	NRXN1	-
circ11663_2	NC_030818.1:32436236|32602097	11	32436236	32602097	exon	NRXN1	-
circ11663_3	NC_030818.1:32598475|32602097	11	32598475	32602097	exon	NRXN1	-
circ11663_4	NC_030818.1:32598475|32666225	11	32598475	32666225	intron	NRXN1	-
circ11663_5	NC_030818.1:32943557|32947676	11	32943557	32947676	exon	NRXN1	-
circ11663_6	NC_030818.1:32943557|33002778	11	32943557	33002778	intron	NRXN1	-
circ11667_1	NC_030818.1:36076017|36083670	11	36076017	36083670	exon	ASB3	-
circ1168_1	NC_030809.1:5618076|5632863	2	5618076	5632863	exon	ZBTB40	+
circ1168_2	NC_030809.1:5631519|5632863	2	5631519	5632863	exon	ZBTB40	+
circ11684_1	NC_030818.1:37539081|37567109	11	37539081	37567109	exon	CLHC1	-
circ11684_2	NC_030818.1:37549708|37567109	11	37549708	37567109	exon	CLHC1	-
circ11687_1	NC_030818.1:37574347|37594556	11	37574347	37594556	exon	MTIF2	-
circ11687_2	NC_030818.1:37582914|37594556	11	37582914	37594556	exon	MTIF2	-
circ11689_1	NC_030818.1:37613503|37618601	11	37613503	37618601	exon	CCDC88A	-
circ11689_2	NC_030818.1:37613503|37618604	11	37613503	37618604	exon	CCDC88A	-
circ11694_1	NC_030818.1:37937562|37945666	11	37937562	37945666	exon	PNPT1	-
circ11704_1	NC_030818.1:40348403|40363166	11	40348403	40363166	intron	VRK2	+
circ11704_2	NC_030818.1:40358112|40363166	11	40358112	40363166	exon	VRK2	+
circ11705_1	NC_030818.1:40460590|40503516	11	40460590	40503516	exon	FANCL	-
circ11705_2	NC_030818.1:40486607|40503516	11	40486607	40503516	exon	FANCL	-
circ11705_3	NC_030818.1:40493873|40503516	11	40493873	40503516	exon	FANCL	-
circ11712_1	NC_030818.1:43238674|43245924	11	43238674	43245924	exon	REL	+
circ11713_1	NC_030818.1:43349160|43352891	11	43349160	43352891	exon	PUS10	-
circ11716_1	NC_030818.1:43433596|43444651	11	43433596	43444651	exon	KIAA1841	+
circ11716_2	NC_030818.1:43450812|43452890	11	43450812	43452890	exon	KIAA1841	+
circ11717_1	NC_030818.1:43522860|43543636	11	43522860	43543636	exon	GCFC2	+
circ11717_2	NC_030818.1:43542246|43543636	11	43542246	43543636	exon	GCFC2	+
circ11717_3	NC_030818.1:43543539|43570636	11	43543539	43570636	exon	GCFC2	+
circ11730_1	NC_030818.1:44321952|44323276	11	44321952	44323276	exon	LIMS1	-
circ11749_1	NC_030818.1:45865595|45867782	11	45865595	45867782	exon	TTL	+
circ11793_1	NC_030818.1:48028413|48030341	11	48028413	48030341	exon	KDM3A	-
circ11800_1	NC_030818.1:48628631|48630173	11	48628631	48630173	exon	ST3GAL5	+
circ11807_1	NC_030818.1:48888265|48895755	11	48888265	48895755	exon	USP39	-
circ11807_2	NC_030818.1:48888265|48899341	11	48888265	48899341	exon	USP39	-
circ11817_1	NC_030818.1:49142400|49150962	11	49142400	49150962	exon	ELMOD3	-
circ11821_1	NC_030818.1:49219549|49277449	11	49219549	49277449	intron	TCF7L1	-
circ11855_1	NC_030818.1:59606767|59611337	11	59606767	59611337	exon	USP34	-
circ11855_2	NC_030818.1:59613348|59616431	11	59613348	59616431	exon	USP34	-
circ11855_3	NC_030818.1:59706441|59708160	11	59706441	59708160	exon	USP34	-
circ11855_4	NC_030818.1:59723315|59747469	11	59723315	59747469	exon	USP34	-
circ11855_5	NC_030818.1:59735509|59747469	11	59735509	59747469	exon	USP34	-
circ11869_1	NC_030818.1:60922037|61010724	11	60922037	61010724	exon	EHBP1	+
circ11869_2	NC_030818.1:61159882|61177512	11	61159882	61177512	exon	EHBP1	+
circ11873_1	NC_030818.1:61482466|61534562	11	61482466	61534562	exon	WDPCP	-
circ11876_1	NC_030818.1:62097297|62118353	11	62097297	62118353	exon	VPS54	-
circ11876_2	NC_030818.1:62128851|62139826	11	62128851	62139826	exon	VPS54	-
circ11881_1	NC_030818.1:62684627|62686590	11	62684627	62686590	exon	AFTPH	+
circ11881_2	NC_030818.1:62704877|62716002	11	62704877	62716002	exon	AFTPH	+
circ11893_1	NC_030818.1:63430401|63442309	11	63430401	63442309	exon	SPRED2	-
circ11893_2	NC_030818.1:63433259|63442309	11	63433259	63442309	exon	SPRED2	-
circ11902_1	NC_030818.1:66320975|66323515	11	66320975	66323515	exon	PPP3R1	-
circ11908_1	NC_030818.1:66604395|66622749	11	66604395	66622749	exon	APLF	+
circ11908_2	NC_030818.1:66604395|66634956	11	66604395	66634956	exon	APLF	+
circ11908_3	NC_030818.1:66604395|66659152	11	66604395	66659152	exon	APLF	+
circ11908_4	NC_030818.1:66604395|66674861	11	66604395	66674861	exon	APLF	+
circ11921_1	NC_030818.1:67590238|67599399	11	67590238	67599399	exon	AAK1	-
circ11921_2	NC_030818.1:67596136|67599399	11	67596136	67599399	exon	AAK1	-
circ11921_3	NC_030818.1:67596175|67599399	11	67596175	67599399	exon	AAK1	-
circ11921_4	NC_030818.1:67596175|67599402	11	67596175	67599402	exon	AAK1	-
circ11925_1	NC_030818.1:67918941|67957866	11	67918941	67957866	exon	GMCL1	+
circ11925_2	NC_030818.1:67921433|67932027	11	67921433	67932027	exon	GMCL1	+
circ11925_3	NC_030818.1:67921433|67945682	11	67921433	67945682	exon	GMCL1	+
circ11926_1	NC_030818.1:67972157|67974194	11	67972157	67974194	exon	SNRNP27	+
circ11943_1	NC_030818.1:69046315|69099628	11	69046315	69099628	intron	LCLAT1	-
circ11948_1	NC_030818.1:70453532|70475270	11	70453532	70475270	exon	CLIP4	-
circ11954_1	NC_030818.1:70683444|70691958	11	70683444	70691958	exon	SPDYA	-
circ11955_1	NC_030818.1:70737920|70743199	11	70737920	70743199	intron	PPP1CB	-
circ11963_1	NC_030818.1:71583608|71600104	11	71583608	71600104	exon	RBKS	+
circ11963_2	NC_030818.1:71599038|71616363	11	71599038	71616363	exon	RBKS	+
circ11967_1	NC_030818.1:71771658|71778436	11	71771658	71778436	exon	GPN1	-
circ11967_2	NC_030818.1:71788434|71788701	11	71788434	71788701	intron	GPN1	-
circ11969_1	NC_030818.1:71816256|71822765	11	71816256	71822765	exon	ZNF512	-
circ12022_1	NC_030818.1:73442331|73447914	11	73442331	73447914	exon	DTNB	+
circ12022_2	NC_030818.1:73472935|73485026	11	73472935	73485026	exon	DTNB	+
circ12022_3	NC_030818.1:73472935|73496586	11	73472935	73496586	exon	DTNB	+
circ12025_1	NC_030818.1:73734397|73741131	11	73734397	73741131	exon	DNMT3A	+
circ12029_1	NC_030818.1:74000041|74000931	11	74000041	74000931	exon	DNAJC27	+
circ12033_1	NC_030818.1:74238498|74251724	11	74238498	74251724	exon	NCOA1	-
circ12033_2	NC_030818.1:74318436|74328950	11	74318436	74328950	intron	NCOA1	-
circ12037_1	NC_030818.1:74642426|74659355	11	74642426	74659355	exon	FAM228B	-
circ12037_2	NC_030818.1:74642426|74666077	11	74642426	74666077	intron	FAM228B	-
circ12037_3	NC_030818.1:74648601|74654205	11	74648601	74654205	exon	FAM228B	-
circ12037_4	NC_030818.1:74648601|74659355	11	74648601	74659355	exon	FAM228B	-
circ12037_5	NC_030818.1:74648601|74674093	11	74648601	74674093	intron	FAM228B	-
circ12037_6	NC_030818.1:74648852|74659355	11	74648852	74659355	exon	FAM228B	-
circ12037_7	NC_030818.1:74654125|74659355	11	74654125	74659355	exon	FAM228B	-
circ12044_1	NC_030818.1:74750881|74761497	11	74750881	74761497	exon	UBXN2A	-
circ12045_1	NC_030818.1:74799462|74810361	11	74799462	74810361	exon	ATAD2B	+
circ12045_10	NC_030818.1:74893047|74903946	11	74893047	74903946	exon	ATAD2B	+
circ12045_2	NC_030818.1:74799462|74814563	11	74799462	74814563	exon	ATAD2B	+
circ12045_3	NC_030818.1:74799462|74847980	11	74799462	74847980	exon	ATAD2B	+
circ12045_4	NC_030818.1:74799462|74858828	11	74799462	74858828	exon	ATAD2B	+
circ12045_5	NC_030818.1:74799462|74870110	11	74799462	74870110	exon	ATAD2B	+
circ12045_6	NC_030818.1:74799462|74903946	11	74799462	74903946	exon	ATAD2B	+
circ12045_7	NC_030818.1:74845237|74847980	11	74845237	74847980	exon	ATAD2B	+
circ12045_8	NC_030818.1:74845237|74858828	11	74845237	74858828	exon	ATAD2B	+
circ12045_9	NC_030818.1:74884622|74903946	11	74884622	74903946	exon	ATAD2B	+
circ12059_1	NC_030818.1:78229062|78244842	11	78229062	78244842	intron	PUM2	+
circ12059_2	NC_030818.1:78230041|78244842	11	78230041	78244842	exon	PUM2	+
circ12059_3	NC_030818.1:78271235|78276055	11	78271235	78276055	exon	PUM2	+
circ12064_1	NC_030818.1:78576746|78578327	11	78576746	78578327	exon	WDR35	+
circ12064_2	NC_030818.1:78611777|78617426	11	78611777	78617426	exon	WDR35	+
circ12070_1	NC_030818.1:80438480|80448036	11	80438480	80448036	exon	KCNS3	-
circ12073_1	NC_030818.1:80593763|80599700	11	80593763	80599700	exon	SMC6	+
circ12073_2	NC_030818.1:80593763|80615793	11	80593763	80615793	exon	SMC6	+
circ12073_3	NC_030818.1:80593763|80633781	11	80593763	80633781	exon	SMC6	+
circ12073_4	NC_030818.1:80593763|80642189	11	80593763	80642189	exon	SMC6	+
circ12073_5	NC_030818.1:80619030|80619689	11	80619030	80619689	exon	SMC6	+
circ12080_1	NC_030818.1:82481230|82510909	11	82481230	82510909	exon	NBAS	+
circ12095_1	NC_030818.1:85842175|85853200	11	85842175	85853200	exon	GREB1	-
circ12095_2	NC_030818.1:85871164|85873820	11	85871164	85873820	exon	GREB1	-
circ12097_1	NC_030818.1:86102565|86130875	11	86102565	86130875	intron	ROCK2	+
circ12105_1	NC_030818.1:86588030|86593350	11	86588030	86593350	exon	NOL10	+
circ12105_2	NC_030818.1:86588030|86603838	11	86588030	86603838	exon	NOL10	+
circ12105_3	NC_030818.1:86590014|86603838	11	86590014	86603838	exon	NOL10	+
circ12124_1	NC_030818.1:87634968|87636056	11	87634968	87636056	exon	ASAP2	-
circ12124_2	NC_030818.1:87658051|87678357	11	87658051	87678357	exon	ASAP2	-
circ12124_3	NC_030818.1:87665718|87668625	11	87665718	87668625	exon	ASAP2	-
circ12124_4	NC_030818.1:87691098|87701722	11	87691098	87701722	exon	ASAP2	-
circ12124_5	NC_030818.1:87695950|87701722	11	87695950	87701722	exon	ASAP2	-
circ12124_6	NC_030818.1:87695950|87719885	11	87695950	87719885	exon	ASAP2	-
circ12128_1	NC_030818.1:88132680|88133982	11	88132680	88133982	exon	KIDINS220	+
circ1213_1	NC_030809.1:7901701|7915034	2	7901701	7915034	exon	RUNX3	-
circ12149_1	NC_030818.1:92457047|92516860	11	92457047	92516860	exon	TTLL11	-
circ1221_1	NC_030809.1:8356397|8362078	2	8356397	8362078	exon	TMEM57	+
circ12212_1	NC_030818.1:93628870|93663470	11	93628870	93663470	exon	RABGAP1	+
circ12212_2	NC_030818.1:93628870|93678796	11	93628870	93678796	exon	RABGAP1	+
circ12215_1	NC_030818.1:93806565|93844312	11	93806565	93844312	exon	STRBP	-
circ12215_2	NC_030818.1:93821765|93844312	11	93821765	93844312	exon	STRBP	-
circ12215_3	NC_030818.1:93833182|93844312	11	93833182	93844312	exon	STRBP	-
circ12215_4	NC_030818.1:93836815|93844312	11	93836815	93844312	exon	STRBP	-
circ12215_5	NC_030818.1:93841590|93844312	11	93841590	93844312	exon	STRBP	-
circ12218_1	NC_030818.1:94520099|94523421	11	94520099	94523421	intron	DENND1A	-
circ12224_1	NC_030818.1:95099398|95109434	11	95099398	95109434	exon	NR6A1	-
circ12233_1	NC_030818.1:95480967|95483232	11	95480967	95483232	exon	SCAI	-
circ12235_1	NC_030818.1:95616652|95620100	11	95616652	95620100	exon	RABEPK	+
circ12238_1	NC_030818.1:95991139|95993950	11	95991139	95993950	exon	MAPKAP1	-
circ12238_2	NC_030818.1:95991139|96000100	11	95991139	96000100	exon	MAPKAP1	-
circ12240_1	NC_030818.1:96251335|96269791	11	96251335	96269791	exon	PBX3	+
circ12240_2	NC_030818.1:96263313|96269791	11	96263313	96269791	exon	PBX3	+
circ12241_1	NC_030818.1:96714402|96726416	11	96714402	96726416	exon	MVB12B	+
circ12241_2	NC_030818.1:96714402|96756768	11	96714402	96756768	exon	MVB12B	+
circ12241_3	NC_030818.1:96723655|96756768	11	96723655	96756768	exon	MVB12B	+
circ12247_1	NC_030818.1:97321106|97357548	11	97321106	97357548	exon	RALGPS1	+
circ12247_2	NC_030818.1:97336401|97357548	11	97336401	97357548	exon	RALGPS1	+
circ12247_3	NC_030818.1:97336545|97357548	11	97336545	97357548	intron	RALGPS1	+
circ12254_1	NC_030818.1:97743556|97747409	11	97743556	97747409	exon	LRSAM1	+
circ12255_1	NC_030818.1:97776070|97777508	11	97776070	97777508	exon	FAM129B	-
circ1229_1	NC_030809.1:8856853|8859016	2	8856853	8859016	exon	PAFAH2	-
circ12298_1	NC_030818.1:98771908|98773231	11	98771908	98773231	exon	ZER1	-
circ12323_1	NC_030818.1:99670001|99671928	11	99670001	99671928	exon	TOR1B	+
circ12328_1	NC_030818.1:99819071|99832127	11	99819071	99832127	exon	FNBP1	-
circ12330_1	NC_030818.1:99911026|99917553	11	99911026	99917553	exon	GPR107	+
circ12332_1	NC_030818.1:100080546|100083315	11	100080546	100083315	exon	HMCN2	+
circ12332_2	NC_030818.1:100149419|100150811	11	100149419	100150811	exon	HMCN2	+
circ12332_3	NC_030818.1:100149419|100153921	11	100149419	100153921	exon	HMCN2	+
circ12337_1	NC_030818.1:100565316|100566342	11	100565316	100566342	exon	ABL1	+
circ12342_1	NC_030818.1:100843159|100849875	11	100843159	100849875	exon	NUP214	+
circ12347_1	NC_030818.1:101030929|101037087	11	101030929	101037087	exon	PRRC2B	+
circ12352_1	NC_030818.1:101222248|101232575	11	101222248	101232575	exon	RAPGEF1	-
circ12353_1	NC_030818.1:101490226|101531712	11	101490226	101531712	intron	MED27	-
circ12356_1	NC_030818.1:101819569|101822361	11	101819569	101822361	exon	SETX	-
circ12363_1	NC_030818.1:102306344|102307725	11	102306344	102307725	exon	AK8	-
circ12363_2	NC_030818.1:102334721|102353309	11	102334721	102353309	exon	AK8	-
circ12378_1	NC_030818.1:102883877|102885038	11	102883877	102885038	exon	CAMSAP1	-
circ1239_1	NC_030809.1:9104528|9108154	2	9104528	9108154	exon	CEP85	+
circ12454_1	NC_030818.1:105503773|105508072	11	105503773	105508072	exon	CACNA1B	-
circ12455_1	NC_030818.1:105615921|105670084	11	105615921	105670084	exon	EHMT1	-
circ12455_2	NC_030818.1:105629701|105670084	11	105629701	105670084	exon	EHMT1	-
circ12455_3	NC_030818.1:105644598|105670084	11	105644598	105670084	exon	EHMT1	-
circ12455_4	NC_030818.1:105651964|105670084	11	105651964	105670084	exon	EHMT1	-
circ12455_5	NC_030818.1:105666855|105670084	11	105666855	105670084	exon	EHMT1	-
circ12460_1	NC_030818.1:105829489|105830105	11	105829489	105830105	intron	PNPLA7	+
circ12461_1	NC_030818.1:105875519|105875964	11	105875519	105875964	exon	NSMF	+
circ12499_1	NC_030819.1:812368|836064	12	812368	836064	exon	ARHGEF7	-
circ12499_2	NC_030819.1:822402|836064	12	822402	836064	exon	ARHGEF7	-
circ1251_1	NC_030809.1:9397149|9398016	2	9397149	9398016	exon	RPS6KA1	+
circ12512_1	NC_030819.1:2693602|2696034	12	2693602	2696034	exon	LIG4	+
circ12515_1	NC_030819.1:4014664|4014947	12	4014664	4014947	exon	EFNB2	+
circ1252_1	NC_030809.1:9522277|9525773	2	9522277	9525773	exon	ARID1A	+
circ12522_1	NC_030819.1:7233462|7241725	12	7233462	7241725	exon	BIVM	-
circ12522_2	NC_030819.1:7241308|7249140	12	7241308	7249140	exon	BIVM	-
circ12522_3	NC_030819.1:7248543|7249140	12	7248543	7249140	exon	BIVM	-
circ12523_1	NC_030819.1:7260007|7260615	12	7260007	7260615	intron	KDELC1	+
circ12527_1	NC_030819.1:7369087|7396799	12	7369087	7396799	exon	TPP2	-
circ12536_1	NC_030819.1:9337498|9354166	12	9337498	9354166	exon	PCCA	-
circ12536_2	NC_030819.1:9344438|9400842	12	9344438	9400842	intron	PCCA	-
circ12536_3	NC_030819.1:9442154|9484650	12	9442154	9484650	exon	PCCA	-
circ12536_4	NC_030819.1:9442154|9491398	12	9442154	9491398	exon	PCCA	-
circ12545_1	NC_030819.1:10192503|10195781	12	10192503	10195781	exon	UBAC2	-
circ12548_1	NC_030819.1:10458835|10470960	12	10458835	10470960	exon	DOCK9	+
circ12551_1	NC_030819.1:10797614|10809282	12	10797614	10809282	intron	STK24	+
circ12559_1	NC_030819.1:12581139|12587065	12	12581139	12587065	intron	HS6ST3	-
circ12560_1	NC_030819.1:13020295|13038744	12	13020295	13038744	exon	UGGT2	+
circ12560_2	NC_030819.1:13030728|13038744	12	13030728	13038744	exon	UGGT2	+
circ12560_3	NC_030819.1:13030728|13065181	12	13030728	13065181	exon	UGGT2	+
circ12560_4	NC_030819.1:13030728|13085159	12	13030728	13085159	exon	UGGT2	+
circ12560_5	NC_030819.1:13110392|13123375	12	13110392	13123375	exon	UGGT2	+
circ12560_6	NC_030819.1:13123290|13136107	12	13123290	13136107	exon	UGGT2	+
circ12560_7	NC_030819.1:13128211|13136107	12	13128211	13136107	exon	UGGT2	+
circ12573_1	NC_030819.1:14223040|14224310	12	14223040	14224310	exon	LOC108637289	+
circ12573_2	NC_030819.1:14233929|14238387	12	14233929	14238387	exon	LOC108637289	+
circ12573_3	NC_030819.1:14233929|14255014	12	14233929	14255014	exon	LOC108637289	+
circ12573_4	NC_030819.1:14233929|14274579	12	14233929	14274579	exon	LOC108637289	+
circ12576_1	NC_030819.1:14661977|14669809	12	14661977	14669809	exon	LOC102173859	+
circ12590_1	NC_030819.1:16433585|16434347	12	16433585	16434347	exon	ABCC4	+
circ12590_2	NC_030819.1:16433585|16443885	12	16433585	16443885	exon	ABCC4	+
circ12590_3	NC_030819.1:16461797|16465805	12	16461797	16465805	exon	ABCC4	+
circ12626_1	NC_030819.1:32260823|32268802	12	32260823	32268802	exon	RNF219	+
circ12632_1	NC_030819.1:33689816|33689992	12	33689816	33689992	intron	MYCBP2	-
circ12632_2	NC_030819.1:33764677|33778622	12	33764677	33778622	exon	MYCBP2	+
circ12639_1	NC_030819.1:35531651|35539653	12	35531651	35539653	exon	LMO7	-
circ12639_2	NC_030819.1:35534634|35539653	12	35534634	35539653	exon	LMO7	-
circ12644_1	NC_030819.1:35875598|35875916	12	35875598	35875916	intron	TBC1D4	+
circ12647_1	NC_030819.1:37739302|37739848	12	37739302	37739848	exon	KLF12	+
circ12652_1	NC_030819.1:38721127|38749410	12	38721127	38749410	exon	PIBF1	-
circ12652_2	NC_030819.1:38824544|38830596	12	38824544	38830596	exon	PIBF1	-
circ12654_1	NC_030819.1:38882633|38891396	12	38882633	38891396	exon	DIS3	+
circ12655_1	NC_030819.1:38915568|38917291	12	38915568	38917291	exon	BORA	-
circ12655_2	NC_030819.1:38918045|38932661	12	38918045	38932661	exon	BORA	-
circ12659_1	NC_030819.1:40062027|40121789	12	40062027	40121789	exon	DACH1	+
circ12672_1	NC_030819.1:50098415|50099387	12	50098415	50099387	exon	ATP12A	+
circ12675_1	NC_030819.1:50253214|50273619	12	50253214	50273619	exon	CENPJ	-
circ12675_2	NC_030819.1:50253214|50273667	12	50253214	50273667	exon	CENPJ	-
circ12675_3	NC_030819.1:50255446|50268743	12	50255446	50268743	exon	CENPJ	-
circ12675_4	NC_030819.1:50255446|50273619	12	50255446	50273619	exon	CENPJ	-
circ12675_5	NC_030819.1:50255446|50273667	12	50255446	50273667	exon	CENPJ	-
circ12675_6	NC_030819.1:50261297|50273619	12	50261297	50273619	exon	CENPJ	-
circ12675_7	NC_030819.1:50272553|50273619	12	50272553	50273619	exon	CENPJ	-
circ12675_8	NC_030819.1:50272553|50273667	12	50272553	50273667	exon	CENPJ	-
circ12680_1	NC_030819.1:50471953|50480687	12	50471953	50480687	exon	PSPC1	-
circ12682_1	NC_030819.1:50499103|50500370	12	50499103	50500370	exon	ZMYM5	-
circ12690_1	NC_030819.1:50865978|50873192	12	50865978	50873192	exon	IFT88	+
circ12690_2	NC_030819.1:50865978|50880069	12	50865978	50880069	exon	IFT88	+
circ12690_3	NC_030819.1:50888722|50889725	12	50888722	50889725	exon	IFT88	+
circ12693_1	NC_030819.1:50998626|51015482	12	50998626	51015482	exon	XPO4	-
circ12693_2	NC_030819.1:50998626|51026296	12	50998626	51026296	exon	XPO4	-
circ12693_3	NC_030819.1:50998626|51035813	12	50998626	51035813	exon	XPO4	-
circ12693_4	NC_030819.1:51026158|51035813	12	51026158	51035813	exon	XPO4	-
circ12707_1	NC_030819.1:52276165|52297585	12	52276165	52297585	exon	TNFRSF19	+
circ12707_2	NC_030819.1:52276165|52308114	12	52276165	52308114	exon	TNFRSF19	+
circ12710_1	NC_030819.1:52516319|52518660	12	52516319	52518660	exon	SPATA13	-
circ12719_1	NC_030819.1:53588059|53602525	12	53588059	53602525	exon	CDK8	+
circ12719_2	NC_030819.1:53598595|53621264	12	53598595	53621264	exon	CDK8	+
circ12729_1	NC_030819.1:54326635|54344334	12	54326635	54344334	exon	LNX2	-
circ12738_1	NC_030819.1:54787530|54790368	12	54787530	54790368	exon	PAN3	+
circ12738_2	NC_030819.1:54787530|54849151	12	54787530	54849151	intron	PAN3	+
circ12738_3	NC_030819.1:54861188|54864021	12	54861188	54864021	exon	PAN3	+
circ12740_1	NC_030819.1:55070479|55071437	12	55070479	55071437	exon	FLT1	-
circ1275_1	NC_030809.1:10093327|10094596	2	10093327	10094596	exon	WASF2	-
circ12750_1	NC_030819.1:56199577|56222151	12	56199577	56222151	exon	KATNAL1	-
circ12750_2	NC_030819.1:56206754|56219792	12	56206754	56219792	exon	KATNAL1	-
circ12750_3	NC_030819.1:56206754|56222151	12	56206754	56222151	exon	KATNAL1	-
circ12755_1	NC_030819.1:56510421|56525149	12	56510421	56525149	exon	USPL1	+
circ12762_1	NC_030819.1:57046257|57053013	12	57046257	57053013	exon	B3GLCT	+
circ12765_1	NC_030819.1:57820864|57826055	12	57820864	57826055	exon	FRY	+
circ12765_2	NC_030819.1:57876690|57889204	12	57876690	57889204	exon	FRY	+
circ12765_3	NC_030819.1:57894078|57894956	12	57894078	57894956	exon	FRY	+
circ12765_4	NC_030819.1:57925877|57926481	12	57925877	57926481	exon	FRY	+
circ12768_1	NC_030819.1:58023499|58025383	12	58023499	58025383	exon	ZAR1L	-
circ12773_1	NC_030819.1:58324086|58341369	12	58324086	58341369	exon	PDS5B	+
circ12773_2	NC_030819.1:58381450|58382090	12	58381450	58382090	exon	PDS5B	+
circ12783_1	NC_030819.1:60360570|60364459	12	60360570	60364459	exon	NBEA	+
circ12783_2	NC_030819.1:60360570|60382049	12	60360570	60382049	exon	NBEA	+
circ12783_3	NC_030819.1:60360570|60413196	12	60360570	60413196	exon	NBEA	+
circ12783_4	NC_030819.1:60512368|60526204	12	60512368	60526204	exon	NBEA	+
circ12783_5	NC_030819.1:60568820|60613884	12	60568820	60613884	exon	NBEA	+
circ12783_6	NC_030819.1:60608474|60613884	12	60608474	60613884	exon	NBEA	+
circ12788_1	NC_030819.1:61337141|61352101	12	61337141	61352101	intron	DCLK1	-
circ12797_1	NC_030819.1:62006179|62009864	12	62006179	62009864	exon	EXOSC8	+
circ12805_1	NC_030819.1:63446802|63447394	12	63446802	63447394	exon	NHLRC3	+
circ12813_1	NC_030819.1:64821927|64833627	12	64821927	64833627	exon	MRPS31	-
circ12815_1	NC_030819.1:64915496|64916792	12	64915496	64916792	exon	LOC102184634	-
circ12815_2	NC_030819.1:64915496|64927337	12	64915496	64927337	exon	LOC102184634	-
circ12817_1	NC_030819.1:65012156|65016701	12	65012156	65016701	exon	THSD1	-
circ12818_1	NC_030819.1:65039262|65046442	12	65039262	65046442	exon	VPS36	-
circ12820_1	NC_030819.1:65093519|65103038	12	65093519	65103038	exon	NEK3	+
circ12820_2	NC_030819.1:65093519|65107239	12	65093519	65107239	exon	NEK3	+
circ12823_1	NC_030819.1:65234172|65239130	12	65234172	65239130	exon	ATP7B	+
circ12826_1	NC_030819.1:65385602|65386992	12	65385602	65386992	exon	DHRS12	+
circ12831_1	NC_030819.1:65973181|65973914	12	65973181	65973914	exon	FAM124A	-
circ12834_1	NC_030819.1:66204288|66228269	12	66204288	66228269	exon	RNASEH2B	-
circ12837_1	NC_030819.1:67030772|67052587	12	67030772	67052587	exon	LOC108637304	-
circ12850_1	NC_030819.1:67456888|67457915	12	67456888	67457915	exon	RCBTB1	+
circ12850_2	NC_030819.1:67456888|67482987	12	67456888	67482987	exon	RCBTB1	+
circ12850_3	NC_030819.1:67456888|67490556	12	67456888	67490556	exon	RCBTB1	+
circ12852_1	NC_030819.1:67538524|67551982	12	67538524	67551982	exon	SETDB2	-
circ12852_2	NC_030819.1:67538524|67565567	12	67538524	67565567	exon	SETDB2	-
circ12852_3	NC_030819.1:67542349|67551982	12	67542349	67551982	exon	SETDB2	-
circ12852_4	NC_030819.1:67551866|67572735	12	67551866	67572735	exon	SETDB2	-
circ12852_5	NC_030819.1:67556203|67565567	12	67556203	67565567	exon	SETDB2	-
circ12853_1	NC_030819.1:67622207|67645667	12	67622207	67645667	exon	CAB39L	+
circ12853_2	NC_030819.1:67627698|67645667	12	67627698	67645667	exon	CAB39L	+
circ12861_1	NC_030819.1:68392528|68405091	12	68392528	68405091	exon	RB1	-
circ12861_2	NC_030819.1:68392528|68425543	12	68392528	68425543	exon	RB1	-
circ12861_3	NC_030819.1:68410490|68425543	12	68410490	68425543	exon	RB1	-
circ12861_4	NC_030819.1:68413008|68425543	12	68413008	68425543	exon	RB1	-
circ12869_1	NC_030819.1:69890716|69909784	12	69890716	69909784	exon	LRCH1	-
circ12869_2	NC_030819.1:69907228|69921111	12	69907228	69921111	exon	LRCH1	-
circ12870_1	NC_030819.1:70183122|70186411	12	70183122	70186411	exon	RUBCNL	+
circ12870_2	NC_030819.1:70184496|70186411	12	70184496	70186411	exon	RUBCNL	+
circ12870_3	NC_030819.1:70184496|70196443	12	70184496	70196443	exon	RUBCNL	+
circ12876_1	NC_030819.1:70442734|70473922	12	70442734	70473922	intron	ZC3H13	+
circ12876_2	NC_030819.1:70456990|70473922	12	70456990	70473922	exon	ZC3H13	+
circ12876_3	NC_030819.1:70456990|70490319	12	70456990	70490319	exon	ZC3H13	+
circ12876_4	NC_030819.1:70466916|70473922	12	70466916	70473922	exon	ZC3H13	+
circ12876_5	NC_030819.1:70466916|70490319	12	70466916	70490319	exon	ZC3H13	+
circ12876_6	NC_030819.1:70487014|70490319	12	70487014	70490319	exon	ZC3H13	+
circ1288_1	NC_030809.1:10587477|10602821	2	10587477	10602821	exon	EYA3	-
circ1288_2	NC_030809.1:10593676|10602821	2	10593676	10602821	exon	EYA3	-
circ1288_3	NC_030809.1:10629556|10644661	2	10629556	10644661	exon	EYA3	-
circ12881_1	NC_030819.1:70926395|70939003	12	70926395	70939003	exon	COG3	-
circ12881_2	NC_030819.1:70932460|70939003	12	70932460	70939003	exon	COG3	-
circ12881_3	NC_030819.1:70964537|70965957	12	70964537	70965957	intron	COG3	-
circ12883_1	NC_030819.1:71000022|71003855	12	71000022	71003855	exon	SLC25A30	-
circ12883_2	NC_030819.1:71003761|71006089	12	71003761	71006089	exon	SLC25A30	-
circ12883_3	NC_030819.1:71005942|71008205	12	71005942	71008205	exon	SLC25A30	-
circ12890_1	NC_030819.1:71773716|71773959	12	71773716	71773959	intron	TSC22D1	-
circ12893_1	NC_030819.1:72556880|72557352	12	72556880	72557352	intron	LOC108637261	+
circ12893_2	NC_030819.1:72731523|72732069	12	72731523	72732069	intron	LOC108637261	+
circ12897_1	NC_030819.1:73441550|73453473	12	73441550	73453473	intron	EPSTI1	+
circ12897_2	NC_030819.1:73446607|73453473	12	73446607	73453473	exon	EPSTI1	+
circ12897_3	NC_030819.1:73446607|73469092	12	73446607	73469092	exon	EPSTI1	+
circ12897_4	NC_030819.1:73446607|73484096	12	73446607	73484096	exon	EPSTI1	+
circ12897_5	NC_030819.1:73446612|73453473	12	73446612	73453473	exon	EPSTI1	+
circ12897_6	NC_030819.1:73469019|73517123	12	73469019	73517123	exon	EPSTI1	+
circ12900_1	NC_030819.1:74110524|74125943	12	74110524	74125943	exon	AKAP11	-
circ12901_1	NC_030819.1:74192443|74236486	12	74192443	74236486	exon	DGKH	-
circ12901_2	NC_030819.1:74197056|74203531	12	74197056	74203531	exon	DGKH	-
circ12901_3	NC_030819.1:74198705|74219737	12	74198705	74219737	exon	DGKH	-
circ12901_4	NC_030819.1:74209755|74213665	12	74209755	74213665	exon	DGKH	-
circ12901_5	NC_030819.1:74209755|74218548	12	74209755	74218548	exon	DGKH	-
circ12901_6	NC_030819.1:74218426|74219737	12	74218426	74219737	exon	DGKH	-
circ12901_7	NC_030819.1:74219464|74219737	12	74219464	74219737	exon	DGKH	-
circ12902_1	NC_030819.1:74495943|74523691	12	74495943	74523691	exon	VWA8	+
circ12902_2	NC_030819.1:74495943|74553643	12	74495943	74553643	exon	VWA8	+
circ12902_3	NC_030819.1:74520095|74551466	12	74520095	74551466	exon	VWA8	+
circ12902_4	NC_030819.1:74520095|74553643	12	74520095	74553643	exon	VWA8	+
circ12902_5	NC_030819.1:74593892|74613401	12	74593892	74613401	exon	VWA8	+
circ12902_6	NC_030819.1:74848509|74849865	12	74848509	74849865	exon	VWA8	+
circ12904_1	NC_030819.1:74988227|74994633	12	74988227	74994633	exon	NAA16	-
circ12904_2	NC_030819.1:75020203|75029953	12	75020203	75029953	exon	NAA16	-
circ12904_3	NC_030819.1:75032751|75043116	12	75032751	75043116	exon	NAA16	-
circ12904_4	NC_030819.1:75032751|75044982	12	75032751	75044982	exon	NAA16	-
circ12908_1	NC_030819.1:75253446|75255406	12	75253446	75255406	exon	WBP4	-
circ12909_1	NC_030819.1:75348817|75357555	12	75348817	75357555	exon	ELF1	+
circ12909_2	NC_030819.1:75355786|75357555	12	75355786	75357555	exon	ELF1	+
circ12913_1	NC_030819.1:75395956|75401305	12	75395956	75401305	exon	SUGT1	+
circ12931_1	NC_030819.1:84040710|84061742	12	84040710	84061742	exon	DIAPH3	-
circ12931_2	NC_030819.1:84198435|84240335	12	84198435	84240335	exon	DIAPH3	-
circ12937_1	NC_030819.1:84813480|84847672	12	84813480	84847672	exon	TDRD3	+
circ12937_2	NC_030819.1:84867486|84898217	12	84867486	84898217	exon	TDRD3	+
circ12950_1	NC_030820.1:354622|390736	13	354622	390736	exon	TMX4	-
circ12951_1	NC_030820.1:1287696|1300211	13	1287696	1300211	intron	PLCB1	+
circ12951_2	NC_030820.1:1361148|1362796	13	1361148	1362796	exon	PLCB1	+
circ12954_1	NC_030820.1:1789961|1799788	13	1789961	1799788	exon	PLCB4	+
circ12954_2	NC_030820.1:2071249|2086529	13	2071249	2086529	exon	PLCB4	+
circ12954_3	NC_030820.1:2108335|2114106	13	2108335	2114106	exon	PLCB4	+
circ12954_4	NC_030820.1:2132124|2138908	13	2132124	2138908	exon	PLCB4	+
circ12956_1	NC_030820.1:2268734|2272951	13	2268734	2272951	exon	PAK5	-
circ12964_1	NC_030820.1:3534179|3538340	13	3534179	3538340	intron	SLX4IP	+
circ12964_2	NC_030820.1:3534182|3538340	13	3534182	3538340	intron	SLX4IP	+
circ12964_3	NC_030820.1:3534920|3538340	13	3534920	3538340	intron	SLX4IP	+
circ12969_1	NC_030820.1:5211691|5213705	13	5211691	5213705	exon	BTBD3	+
circ12969_2	NC_030820.1:5212170|5213705	13	5212170	5213705	exon	BTBD3	+
circ12973_1	NC_030820.1:6481439|6490667	13	6481439	6490667	exon	SPTLC3	+
circ12974_1	NC_030820.1:6662199|6671983	13	6662199	6671983	exon	ISM1	+
circ12974_2	NC_030820.1:6662199|6686474	13	6662199	6686474	exon	ISM1	+
circ12975_1	NC_030820.1:6878174|6974971	13	6878174	6974971	exon	TASP1	-
circ12975_2	NC_030820.1:6923000|6954087	13	6923000	6954087	exon	TASP1	-
circ12975_3	NC_030820.1:6923000|6974971	13	6923000	6974971	exon	TASP1	-
circ12975_4	NC_030820.1:6923013|6974971	13	6923013	6974971	exon	TASP1	-
circ12975_5	NC_030820.1:6930427|6974971	13	6930427	6974971	exon	TASP1	-
circ12980_1	NC_030820.1:8179715|8180193	13	8179715	8180193	intron	MACROD2	+
circ12984_1	NC_030820.1:9921353|9968588	13	9921353	9968588	exon	KIF16B	-
circ12984_2	NC_030820.1:10025123|10048441	13	10025123	10048441	exon	KIF16B	-
circ12984_3	NC_030820.1:10045552|10048441	13	10045552	10048441	exon	KIF16B	-
circ12989_1	NC_030820.1:10558797|10564967	13	10558797	10564967	exon	NINL	+
circ12999_1	NC_030820.1:11799941|11842004	13	11799941	11842004	exon	SFMBT2	-
circ12999_2	NC_030820.1:11799941|11852670	13	11799941	11852670	exon	SFMBT2	-
circ12999_3	NC_030820.1:11816728|11842004	13	11816728	11842004	exon	SFMBT2	-
circ12999_4	NC_030820.1:11816728|11852670	13	11816728	11852670	exon	SFMBT2	-
circ12999_5	NC_030820.1:11841907|11852670	13	11841907	11852670	exon	SFMBT2	-
circ12999_6	NC_030820.1:11850648|11852670	13	11850648	11852670	exon	SFMBT2	-
circ12999_7	NC_030820.1:11903046|11906647	13	11903046	11906647	exon	SFMBT2	-
circ12999_8	NC_030820.1:11903046|11912430	13	11903046	11912430	exon	SFMBT2	-
circ13_1	NC_030808.1:770554|781474	1	770554	781474	exon	IFNAR2	-
circ13_2	NC_030808.1:774457|781474	1	774457	781474	exon	IFNAR2	-
circ130_1	NC_030808.1:34881698|34882053	1	34881698	34882053	intron	ZNF654	+
circ1300_1	NC_030809.1:11022842|11036703	2	11022842	11036703	exon	PHACTR4	+
circ1300_2	NC_030809.1:11034027|11036703	2	11034027	11036703	exon	PHACTR4	+
circ13002_1	NC_030820.1:12180966|12183467	13	12180966	12183467	exon	KIN	-
circ13010_1	NC_030820.1:15326166|15337980	13	15326166	15337980	intron	CELF2	+
circ13011_1	NC_030820.1:15596608|15603728	13	15596608	15603728	exon	USP6NL	-
circ13015_1	NC_030820.1:16027030|16031832	13	16027030	16031832	exon	UPF2	-
circ13015_2	NC_030820.1:16027030|16035126	13	16027030	16035126	exon	UPF2	-
circ13016_1	NC_030820.1:16090927|16097379	13	16090927	16097379	exon	DHTKD1	+
circ13024_1	NC_030820.1:16908549|16916583	13	16908549	16916583	exon	LOC102175218	-
circ1303_1	NC_030809.1:11091276|11092039	2	11091276	11092039	exon	TRNAU1AP	+
circ1303_2	NC_030809.1:11091276|11094425	2	11091276	11094425	exon	TRNAU1AP	+
circ1303_3	NC_030809.1:11104265|11105566	2	11104265	11105566	intron	TRNAU1AP	-
circ1303_4	NC_030809.1:11104269|11105566	2	11104269	11105566	intron	TRNAU1AP	-
circ13033_1	NC_030820.1:17238612|17268021	13	17238612	17268021	exon	PDSS1	-
circ13033_2	NC_030820.1:17250702|17268021	13	17250702	17268021	intron	PDSS1	-
circ13033_3	NC_030820.1:17263757|17268021	13	17263757	17268021	exon	PDSS1	-
circ13040_1	NC_030820.1:17563755|17575517	13	17563755	17575517	exon	CREM	-
circ13040_2	NC_030820.1:17571963|17575517	13	17571963	17575517	exon	CREM	-
circ13040_3	NC_030820.1:17575371|17599848	13	17575371	17599848	exon	CREM	-
circ13041_1	NC_030820.1:17654028|17662791	13	17654028	17662791	exon	CUL2	+
circ13041_2	NC_030820.1:17654028|17669598	13	17654028	17669598	exon	CUL2	+
circ13043_1	NC_030820.1:18132563|18154938	13	18132563	18154938	exon	PARD3	+
circ13043_2	NC_030820.1:18152981|18163410	13	18152981	18163410	exon	PARD3	+
circ13043_3	NC_030820.1:18152981|18172581	13	18152981	18172581	exon	PARD3	+
circ13043_4	NC_030820.1:18152981|18179246	13	18152981	18179246	exon	PARD3	+
circ13043_5	NC_030820.1:18152981|18193531	13	18152981	18193531	exon	PARD3	+
circ13043_6	NC_030820.1:18152981|18233851	13	18152981	18233851	exon	PARD3	+
circ13043_7	NC_030820.1:18193300|18233851	13	18193300	18233851	exon	PARD3	+
circ13043_8	NC_030820.1:18223701|18233851	13	18223701	18233851	exon	PARD3	+
circ13056_1	NC_030820.1:20744822|20745722	13	20744822	20745722	intron	PLXDC2	+
circ13056_2	NC_030820.1:20744822|20751670	13	20744822	20751670	intron	PLXDC2	+
circ13056_3	NC_030820.1:21078731|21097149	13	21078731	21097149	exon	PLXDC2	+
circ13057_1	NC_030820.1:21529397|21560648	13	21529397	21560648	exon	NEBL	-
circ13057_10	NC_030820.1:21585696|21603086	13	21585696	21603086	exon	NEBL	-
circ13057_11	NC_030820.1:21585696|21605642	13	21585696	21605642	intron	NEBL	-
circ13057_12	NC_030820.1:21603015|21605642	13	21603015	21605642	intron	NEBL	-
circ13057_2	NC_030820.1:21531393|21560648	13	21531393	21560648	exon	NEBL	-
circ13057_3	NC_030820.1:21536421|21560648	13	21536421	21560648	exon	NEBL	-
circ13057_4	NC_030820.1:21543132|21554965	13	21543132	21554965	exon	NEBL	-
circ13057_5	NC_030820.1:21543132|21560648	13	21543132	21560648	exon	NEBL	-
circ13057_6	NC_030820.1:21543132|21574264	13	21543132	21574264	exon	NEBL	-
circ13057_7	NC_030820.1:21547381|21554965	13	21547381	21554965	exon	NEBL	-
circ13057_8	NC_030820.1:21547381|21560648	13	21547381	21560648	exon	NEBL	-
circ13057_9	NC_030820.1:21560535|21567896	13	21560535	21567896	intron	NEBL	-
circ13061_1	NC_030820.1:22231086|22260855	13	22231086	22260855	exon	MLLT10	+
circ13061_2	NC_030820.1:22316974|22327236	13	22316974	22327236	intron	MLLT10	+
circ13062_1	NC_030820.1:22469294|22488504	13	22469294	22488504	exon	DNAJC1	-
circ1307_1	NC_030809.1:11175378|11185869	2	11175378	11185869	exon	GMEB1	+
circ1307_2	NC_030809.1:11175378|11190348	2	11175378	11190348	exon	GMEB1	+
circ1307_3	NC_030809.1:11175378|11191951	2	11175378	11191951	exon	GMEB1	+
circ13076_1	NC_030820.1:24444528|24444811	13	24444528	24444811	exon	KIAA1217	+
circ13087_1	NC_030820.1:25469242|25491290	13	25469242	25491290	exon	GPR158	+
circ13100_1	NC_030820.1:27487874|27506615	13	27487874	27506615	exon	BEND7	-
circ13100_2	NC_030820.1:27487874|27506618	13	27487874	27506618	exon	BEND7	-
circ13101_1	NC_030820.1:27614314|27632737	13	27614314	27632737	exon	PRPF18	+
circ13103_1	NC_030820.1:27763744|27774723	13	27763744	27774723	exon	FRMD4A	-
circ13110_1	NC_030820.1:28878941|28890063	13	28878941	28890063	exon	LOC102176896	-
circ13110_2	NC_030820.1:28885535|28890063	13	28885535	28890063	exon	LOC102176896	-
circ13115_1	NC_030820.1:29018613|29038970	13	29018613	29038970	exon	NMT2	-
circ13115_2	NC_030820.1:29028000|29034090	13	29028000	29034090	exon	NMT2	-
circ13116_1	NC_030820.1:29158878|29165143	13	29158878	29165143	exon	FAM171A1	-
circ13118_1	NC_030820.1:29680324|29710111	13	29680324	29710111	intron	FAM188A	-
circ13118_2	NC_030820.1:29680324|29727882	13	29680324	29727882	exon	FAM188A	-
circ13118_3	NC_030820.1:29680324|29731835	13	29680324	29731835	exon	FAM188A	-
circ13118_4	NC_030820.1:29700413|29731835	13	29700413	29731835	exon	FAM188A	-
circ13126_1	NC_030820.1:31410139|31419644	13	31410139	31419644	exon	HACD1	-
circ13126_2	NC_030820.1:31417440|31419644	13	31417440	31419644	intron	HACD1	-
circ13131_1	NC_030820.1:32285545|32291242	13	32285545	32291242	exon	CACNB2	+
circ13131_2	NC_030820.1:32285545|32311625	13	32285545	32311625	exon	CACNB2	+
circ13132_1	NC_030820.1:32367985|32393334	13	32367985	32393334	exon	NSUN6	-
circ13132_2	NC_030820.1:32392193|32407290	13	32392193	32407290	exon	NSUN6	-
circ13133_1	NC_030820.1:32548210|32549925	13	32548210	32549925	exon	EPC1	+
circ13133_2	NC_030820.1:32560824|32561434	13	32560824	32561434	exon	EPC1	+
circ13135_1	NC_030820.1:32785695|32786466	13	32785695	32786466	exon	ARHGAP12	+
circ13135_2	NC_030820.1:32826780|32835441	13	32826780	32835441	exon	ARHGAP12	+
circ13135_3	NC_030820.1:32826780|32843754	13	32826780	32843754	exon	ARHGAP12	+
circ13135_4	NC_030820.1:32826780|32854611	13	32826780	32854611	exon	ARHGAP12	+
circ13135_5	NC_030820.1:32834042|32854611	13	32834042	32854611	exon	ARHGAP12	+
circ13136_1	NC_030820.1:33128511|33130321	13	33128511	33130321	exon	ZEB1	-
circ13136_2	NC_030820.1:33138506|33179300	13	33138506	33179300	exon	ZEB1	-
circ13136_3	NC_030820.1:33138506|33272240	13	33138506	33272240	exon	ZEB1	-
circ13136_4	NC_030820.1:33150592|33179300	13	33150592	33179300	exon	ZEB1	-
circ13136_5	NC_030820.1:33150592|33272240	13	33150592	33272240	exon	ZEB1	-
circ13136_6	NC_030820.1:33179100|33272240	13	33179100	33272240	exon	ZEB1	-
circ13136_7	NC_030820.1:33258516|33272240	13	33258516	33272240	exon	ZEB1	-
circ13138_1	NC_030820.1:33630943|33693486	13	33630943	33693486	intron	ZNF438	+
circ13138_2	NC_030820.1:33660127|33693486	13	33660127	33693486	exon	ZNF438	+
circ13138_3	NC_030820.1:33660127|33775169	13	33660127	33775169	exon	ZNF438	+
circ13138_4	NC_030820.1:33680143|33693486	13	33680143	33693486	exon	ZNF438	+
circ13139_1	NC_030820.1:34114415|34139593	13	34114415	34139593	intron	SVIL	-
circ1316_1	NC_030809.1:11632438|11632916	2	11632438	11632916	intron	MECR	-
circ1317_1	NC_030809.1:11685495|11685803	2	11685495	11685803	exon	PTPRU	+
circ13182_1	NC_030820.1:37783397|37785919	13	37783397	37785919	exon	KAT14	+
circ13182_2	NC_030820.1:37783397|37788658	13	37783397	37788658	intron	KAT14	+
circ13185_1	NC_030820.1:37909806|37923941	13	37909806	37923941	exon	DZANK1	-
circ13203_1	NC_030820.1:39424712|39426641	13	39424712	39426641	exon	RALGAPA2	-
circ13203_2	NC_030820.1:39466263|39503031	13	39466263	39503031	exon	RALGAPA2	-
circ13203_3	NC_030820.1:39476457|39503031	13	39476457	39503031	exon	RALGAPA2	-
circ13205_1	NC_030820.1:39849094|39894972	13	39849094	39894972	exon	KIZ	+
circ13205_2	NC_030820.1:39851207|39864488	13	39851207	39864488	exon	KIZ	+
circ13205_3	NC_030820.1:39887993|39894972	13	39887993	39894972	exon	KIZ	+
circ1322_1	NC_030809.1:13375735|13389303	2	13375735	13389303	exon	PUM1	-
circ13240_1	NC_030820.1:42176641|42182031	13	42176641	42182031	intron	ABHD12	-
circ13243_1	NC_030820.1:42275339|42281147	13	42275339	42281147	exon	GDI2	+
circ13244_1	NC_030820.1:42296928|42306408	13	42296928	42306408	exon	FAM208B	-
circ13244_2	NC_030820.1:42316409|42317128	13	42316409	42317128	exon	FAM208B	-
circ13244_3	NC_030820.1:42316409|42320867	13	42316409	42320867	exon	FAM208B	-
circ13244_4	NC_030820.1:42316409|42338273	13	42316409	42338273	exon	FAM208B	-
circ13244_5	NC_030820.1:42316409|42357544	13	42316409	42357544	exon	FAM208B	-
circ13244_6	NC_030820.1:42329000|42332312	13	42329000	42332312	exon	FAM208B	-
circ13244_7	NC_030820.1:42329000|42338273	13	42329000	42338273	exon	FAM208B	-
circ13244_8	NC_030820.1:42329000|42345216	13	42329000	42345216	exon	FAM208B	-
circ13244_9	NC_030820.1:42336603|42338273	13	42336603	42338273	exon	FAM208B	-
circ13286_1	NC_030820.1:45720454|45724661	13	45720454	45724661	exon	WDR37	-
circ13289_1	NC_030820.1:45828474|45847605	13	45828474	45847605	exon	LARP4B	+
circ13291_1	NC_030820.1:46213621|46224358	13	46213621	46224358	exon	DIP2C	+
circ13297_1	NC_030820.1:46683815|46705896	13	46683815	46705896	exon	SLC23A2	-
circ13303_1	NC_030820.1:47227970|47229855	13	47227970	47229855	intron	GPCPD1	-
circ13303_2	NC_030820.1:47235371|47253335	13	47235371	47253335	exon	GPCPD1	-
circ13303_3	NC_030820.1:47244844|47253335	13	47244844	47253335	exon	GPCPD1	-
circ13308_1	NC_030820.1:47630305|47668579	13	47630305	47668579	exon	MCM8	+
circ13323_1	NC_030820.1:50644756|50651138	13	50644756	50651138	exon	PANK2	-
circ13323_2	NC_030820.1:50644756|50656511	13	50644756	50656511	exon	PANK2	-
circ13335_1	NC_030820.1:50905476|50935783	13	50905476	50935783	exon	ATRN	-
circ13335_2	NC_030820.1:50935722|50972117	13	50935722	50972117	exon	ATRN	-
circ13335_3	NC_030820.1:50957120|50961237	13	50957120	50961237	exon	ATRN	-
circ13335_4	NC_030820.1:50957120|50972117	13	50957120	50972117	exon	ATRN	-
circ13338_1	NC_030820.1:51176361|51178806	13	51176361	51178806	exon	C13H20orf194	+
circ13338_2	NC_030820.1:51232120|51240806	13	51232120	51240806	exon	C13H20orf194	+
circ13350_1	NC_030820.1:51527964|51529592	13	51527964	51529592	exon	PTPRA	-
circ13350_2	NC_030820.1:51543449|51550200	13	51543449	51550200	exon	PTPRA	-
circ13350_3	NC_030820.1:51606513|51629689	13	51606513	51629689	intron	PTPRA	-
circ13357_1	NC_030820.1:51808685|51811936	13	51808685	51811936	exon	EBF4	-
circ13368_1	NC_030820.1:52354249|52354998	13	52354249	52354998	exon	STK35	-
circ13396_1	NC_030820.1:53321214|53334175	13	53321214	53334175	exon	ZBTB46	+
circ134_1	NC_030808.1:36016437|36017097	1	36016437	36017097	exon	EPHA3	+
circ134_2	NC_030808.1:36161526|36162699	1	36161526	36162699	exon	EPHA3	+
circ134_3	NC_030808.1:36247344|36262594	1	36247344	36262594	exon	EPHA3	+
circ13422_1	NC_030820.1:53856054|53858524	13	53856054	53858524	intron	TCFL5	+
circ13464_1	NC_030820.1:57019185|57022404	13	57019185	57022404	exon	STX16	-
circ13478_1	NC_030820.1:58205469|58230584	13	58205469	58230584	exon	BMP7	+
circ13508_1	NC_030820.1:59858180|59871294	13	59858180	59871294	exon	CSNK2A1	+
circ13548_1	NC_030820.1:61078612|61079272	13	61078612	61079272	exon	KIF3B	+
circ13551_1	NC_030820.1:61267480|61283413	13	61267480	61283413	exon	NOL4L	-
circ1359_1	NC_030809.1:14649286|14651612	2	14649286	14651612	intron	ZBTB8A	+
circ1359_2	NC_030809.1:14684276|14685099	2	14684276	14685099	exon	ZBTB8A	+
circ1359_3	NC_030809.1:14684276|14685280	2	14684276	14685280	intron	ZBTB8A	+
circ1359_4	NC_030809.1:14684276|14688455	2	14684276	14688455	exon	ZBTB8A	+
circ13599_1	NC_030820.1:63406318|63417045	13	63406318	63417045	exon	ITCH	+
circ136_1	NC_030808.1:37059048|37069707	1	37059048	37069707	exon	ARL13B	+
circ136_2	NC_030808.1:37059048|37111079	1	37059048	37111079	exon	ARL13B	+
circ136_3	NC_030808.1:37069458|37111079	1	37069458	37111079	exon	ARL13B	+
circ13606_1	NC_030820.1:63681790|63689834	13	63681790	63689834	exon	NCOA6	-
circ13606_2	NC_030820.1:63681790|63705042	13	63681790	63705042	exon	NCOA6	-
circ13606_3	NC_030820.1:63681790|63707177	13	63681790	63707177	exon	NCOA6	-
circ13606_4	NC_030820.1:63685432|63689834	13	63685432	63689834	exon	NCOA6	-
circ13617_1	NC_030820.1:64092732|64095301	13	64092732	64095301	exon	MMP24	+
circ13624_1	NC_030820.1:64293564|64295887	13	64293564	64295887	exon	CEP250	+
circ13624_2	NC_030820.1:64293564|64298109	13	64293564	64298109	exon	CEP250	+
circ13624_3	NC_030820.1:64293564|64301005	13	64293564	64301005	exon	CEP250	+
circ13634_1	NC_030820.1:64551111|64577203	13	64551111	64577203	exon	PHF20	+
circ13634_2	NC_030820.1:64585963|64596132	13	64585963	64596132	exon	PHF20	+
circ13639_1	NC_030820.1:65171822|65199085	13	65171822	65199085	exon	DLGAP4	+
circ13645_1	NC_030820.1:65330502|65337799	13	65330502	65337799	exon	NDRG3	-
circ13654_1	NC_030820.1:65603441|65604982	13	65603441	65604982	exon	RBL1	-
circ13662_1	NC_030820.1:65873463|65888219	13	65873463	65888219	exon	SRC	+
circ13662_2	NC_030820.1:65895632|65897174	13	65895632	65897174	exon	SRC	+
circ13670_1	NC_030820.1:66498410|66506642	13	66498410	66506642	exon	RPRD1B	+
circ13703_1	NC_030820.1:69626557|69635164	13	69626557	69635164	exon	CHD6	-
circ13703_2	NC_030820.1:69675462|69687888	13	69675462	69687888	exon	CHD6	-
circ13703_3	NC_030820.1:69687771|69689527	13	69687771	69689527	exon	CHD6	-
circ13703_4	NC_030820.1:69705583|69707625	13	69705583	69707625	exon	CHD6	-
circ13703_5	NC_030820.1:69726618|69727138	13	69726618	69727138	exon	CHD6	-
circ13703_6	NC_030820.1:69726618|69741613	13	69726618	69741613	exon	CHD6	-
circ13703_7	NC_030820.1:69763721|69767763	13	69763721	69767763	exon	CHD6	-
circ13710_1	NC_030820.1:71737933|71741403	13	71737933	71741403	exon	IFT52	+
circ13726_1	NC_030820.1:72572314|72577154	13	72572314	72577154	exon	ADA	-
circ13730_1	NC_030820.1:72840391|72842002	13	72840391	72842002	exon	YWHAB	+
circ13733_1	NC_030820.1:72909046|72945951	13	72909046	72945951	exon	STK4	+
circ13733_2	NC_030820.1:72923846|72925272	13	72923846	72925272	exon	STK4	+
circ13793_1	NC_030820.1:74822448|74825776	13	74822448	74825776	exon	SLC13A3	-
circ13798_1	NC_030820.1:75335631|75410653	13	75335631	75410653	exon	ZMYND8	-
circ13798_2	NC_030820.1:75354214|75361527	13	75354214	75361527	exon	ZMYND8	-
circ13798_3	NC_030820.1:75354214|75381351	13	75354214	75381351	exon	ZMYND8	-
circ13798_4	NC_030820.1:75354214|75410653	13	75354214	75410653	exon	ZMYND8	-
circ13798_5	NC_030820.1:75358624|75410653	13	75358624	75410653	exon	ZMYND8	-
circ13798_6	NC_030820.1:75364873|75381351	13	75364873	75381351	exon	ZMYND8	-
circ13798_7	NC_030820.1:75364873|75410653	13	75364873	75410653	exon	ZMYND8	-
circ1380_1	NC_030809.1:15312264|15317054	2	15312264	15317054	exon	ZNF362	+
circ13808_1	NC_030820.1:76670056|76672963	13	76670056	76672963	exon	ARFGEF2	+
circ13808_2	NC_030820.1:76697118|76702219	13	76697118	76702219	exon	ARFGEF2	+
circ13810_1	NC_030820.1:76787325|76800349	13	76787325	76800349	exon	STAU1	-
circ13810_2	NC_030820.1:76787325|76818082	13	76787325	76818082	exon	STAU1	-
circ13817_1	NC_030820.1:77284876|77289136	13	77284876	77289136	exon	B4GALT5	-
circ13818_1	NC_030820.1:77492210|77498100	13	77492210	77498100	exon	SLC9A8	+
circ13840_1	NC_030820.1:79035007|79044755	13	79035007	79044755	exon	ATP9A	-
circ13842_1	NC_030820.1:79379334|79383629	13	79379334	79383629	exon	ZFP64	-
circ13843_1	NC_030820.1:80398841|80401786	13	80398841	80401786	exon	TSHZ2	+
circ13855_1	NC_030821.1:390299|406214	14	390299	406214	exon	MTBP	-
circ13859_1	NC_030821.1:817582|828044	14	817582	828044	exon	DEPTOR	-
circ13859_2	NC_030821.1:817582|884856	14	817582	884856	exon	DEPTOR	-
circ13859_3	NC_030821.1:854733|884856	14	854733	884856	exon	DEPTOR	-
circ13859_4	NC_030821.1:854733|894618	14	854733	894618	intron	DEPTOR	-
circ13859_5	NC_030821.1:883420|884856	14	883420	884856	exon	DEPTOR	-
circ13859_6	NC_030821.1:883420|894618	14	883420	894618	intron	DEPTOR	-
circ13860_1	NC_030821.1:947185|951422	14	947185	951422	exon	DSCC1	+
circ13860_2	NC_030821.1:947185|953697	14	947185	953697	exon	DSCC1	+
circ13860_3	NC_030821.1:947185|955897	14	947185	955897	exon	DSCC1	+
circ13863_1	NC_030821.1:1151161|1170465	14	1151161	1170465	exon	ENPP2	+
circ13867_1	NC_030821.1:1349025|1350533	14	1349025	1350533	exon	ZFAND1	-
circ13867_2	NC_030821.1:1349025|1356777	14	1349025	1356777	exon	ZFAND1	-
circ13867_3	NC_030821.1:1349025|1357098	14	1349025	1357098	intron	ZFAND1	-
circ13878_1	NC_030821.1:4685394|4685940	14	4685394	4685940	exon	LRRCC1	+
circ13878_2	NC_030821.1:4685394|4694437	14	4685394	4694437	exon	LRRCC1	+
circ13878_3	NC_030821.1:4685394|4702867	14	4685394	4702867	exon	LRRCC1	+
circ13878_4	NC_030821.1:4691880|4694437	14	4691880	4694437	exon	LRRCC1	+
circ13893_1	NC_030821.1:5856135|5882461	14	5856135	5882461	exon	WWP1	+
circ13897_1	NC_030821.1:6149135|6156883	14	6149135	6156883	exon	CNGB3	-
circ13902_1	NC_030821.1:7559097|7653780	14	7559097	7653780	exon	MMP16	-
circ13902_2	NC_030821.1:7613941|7653780	14	7613941	7653780	exon	MMP16	-
circ13906_1	NC_030821.1:8304430|8308719	14	8304430	8308719	exon	RIPK2	+
circ13906_2	NC_030821.1:8304430|8315910	14	8304430	8315910	exon	RIPK2	+
circ13907_1	NC_030821.1:8395293|8408341	14	8395293	8408341	exon	OSGIN2	+
circ13908_1	NC_030821.1:8451405|8462606	14	8451405	8462606	exon	NBN	-
circ13914_1	NC_030821.1:8798792|8810280	14	8798792	8810280	exon	TMEM55A	-
circ13916_1	NC_030821.1:8899745|8904424	14	8899745	8904424	exon	OTUD6B	+
circ13918_1	NC_030821.1:8940074|8952833	14	8940074	8952833	exon	LRRC69	+
circ13918_2	NC_030821.1:8940074|8959482	14	8940074	8959482	intron	LRRC69	+
circ13918_3	NC_030821.1:8940074|8966504	14	8940074	8966504	exon	LRRC69	+
circ13918_4	NC_030821.1:8940074|8989320	14	8940074	8989320	exon	LRRC69	+
circ13919_1	NC_030821.1:9112095|9127257	14	9112095	9127257	exon	SLC26A7	+
circ13922_1	NC_030821.1:9820237|9830507	14	9820237	9830507	exon	RUNX1T1	-
circ13922_2	NC_030821.1:9829599|9860568	14	9829599	9860568	exon	RUNX1T1	-
circ13922_3	NC_030821.1:9830422|9847430	14	9830422	9847430	exon	RUNX1T1	-
circ13922_4	NC_030821.1:9847249|9860568	14	9847249	9860568	exon	RUNX1T1	-
circ13922_5	NC_030821.1:9847249|9924176	14	9847249	9924176	exon	RUNX1T1	-
circ13924_1	NC_030821.1:10849396|10891364	14	10849396	10891364	exon	TRIQK	-
circ13924_2	NC_030821.1:10849396|10895349	14	10849396	10895349	intron	TRIQK	-
circ13924_3	NC_030821.1:10849396|10903174	14	10849396	10903174	intron	TRIQK	-
circ13924_4	NC_030821.1:10891210|10895349	14	10891210	10895349	intron	TRIQK	-
circ13929_1	NC_030821.1:11711904|11721566	14	11711904	11721566	exon	TMEM67	+
circ13929_2	NC_030821.1:11726073|11736522	14	11726073	11736522	exon	TMEM67	+
circ13929_3	NC_030821.1:11735579|11748604	14	11735579	11748604	intron	TMEM67	+
circ13936_1	NC_030821.1:12255869|12295002	14	12255869	12295002	exon	RAD54B	-
circ13936_2	NC_030821.1:12271102|12295002	14	12271102	12295002	exon	RAD54B	-
circ13936_3	NC_030821.1:12282631|12295002	14	12282631	12295002	exon	RAD54B	-
circ13936_4	NC_030821.1:12335291|12344155	14	12335291	12344155	intron	RAD54B	-
circ13936_5	NC_030821.1:12336482|12344155	14	12336482	12344155	exon	RAD54B	-
circ13938_1	NC_030821.1:12418438|12425224	14	12418438	12425224	exon	KIAA1429	-
circ13942_1	NC_030821.1:12624379|12635609	14	12624379	12635609	exon	DPY19L4	+
circ13942_2	NC_030821.1:12624379|12652988	14	12624379	12652988	exon	DPY19L4	+
circ13942_3	NC_030821.1:12624379|12660440	14	12624379	12660440	exon	DPY19L4	+
circ13942_4	NC_030821.1:12624379|12667518	14	12624379	12667518	exon	DPY19L4	+
circ13942_5	NC_030821.1:12624379|12673141	14	12624379	12673141	exon	DPY19L4	+
circ13947_1	NC_030821.1:12906887|12928002	14	12906887	12928002	exon	NDUFAF6	+
circ13947_2	NC_030821.1:12912680|12928002	14	12912680	12928002	intron	NDUFAF6	+
circ13947_3	NC_030821.1:12925359|12931811	14	12925359	12931811	exon	NDUFAF6	+
circ1396_1	NC_030809.1:16037241|16053063	2	16037241	16053063	exon	DIS3L2	-
circ13969_1	NC_030821.1:15675913|15676917	14	15675913	15676917	intron	MTDH	+
circ13971_1	NC_030821.1:15823971|15832174	14	15823971	15832174	exon	LAPTM4B	+
circ13976_1	NC_030821.1:16097752|16101962	14	16097752	16101962	exon	RIDA	-
circ13981_1	NC_030821.1:16587748|16589044	14	16587748	16589044	intron	STK3	-
circ13981_2	NC_030821.1:16648181|16649027	14	16648181	16649027	exon	STK3	-
circ13981_3	NC_030821.1:16672757|16697398	14	16672757	16697398	exon	STK3	-
circ13981_4	NC_030821.1:16693629|16697398	14	16693629	16697398	intron	STK3	-
circ13984_1	NC_030821.1:17178716|17179810	14	17178716	17179810	exon	VPS13B	+
circ13984_2	NC_030821.1:17586806|17590023	14	17586806	17590023	exon	VPS13B	+
circ13990_1	NC_030821.1:17870491|17920253	14	17870491	17920253	exon	RGS22	-
circ13994_1	NC_030821.1:18057756|18065985	14	18057756	18065985	exon	SPAG1	+
circ13994_2	NC_030821.1:18057756|18068580	14	18057756	18068580	exon	SPAG1	+
circ13994_3	NC_030821.1:18062292|18068580	14	18062292	18068580	exon	SPAG1	+
circ13997_1	NC_030821.1:18375560|18377219	14	18375560	18377219	exon	ANKRD46	-
circ13997_2	NC_030821.1:18375560|18380090	14	18375560	18380090	exon	ANKRD46	-
circ140_1	NC_030808.1:40225918|40234775	1	40225918	40234775	intron	EPHA6	+
circ140_2	NC_030808.1:40234653|40385714	1	40234653	40385714	intron	EPHA6	+
circ14006_1	NC_030821.1:19667282|19693146	14	19667282	19693146	intron	NCALD	-
circ14009_1	NC_030821.1:20145991|20148081	14	20145991	20148081	exon	UBR5	-
circ14015_1	NC_030821.1:20576036|20576268	14	20576036	20576268	intron	AZIN1	-
circ14026_1	NC_030821.1:21323888|21343080	14	21323888	21343080	intron	RIMS2	+
circ14026_2	NC_030821.1:21324623|21343080	14	21324623	21343080	intron	RIMS2	+
circ14026_3	NC_030821.1:21387339|21387649	14	21387339	21387649	exon	RIMS2	+
circ14026_4	NC_030821.1:21652097|21722632	14	21652097	21722632	intron	RIMS2	+
circ14026_5	NC_030821.1:21672839|21722632	14	21672839	21722632	intron	RIMS2	+
circ14034_1	NC_030821.1:22931497|22954428	14	22931497	22954428	exon	ZFPM2	+
circ14034_2	NC_030821.1:22931497|23099380	14	22931497	23099380	exon	ZFPM2	+
circ14035_1	NC_030821.1:23886875|23953826	14	23886875	23953826	intron	OXR1	+
circ14035_2	NC_030821.1:24243368|24258519	14	24243368	24258519	exon	OXR1	+
circ14044_1	NC_030821.1:26164890|26175776	14	26164890	26175776	exon	EMC2	+
circ14044_2	NC_030821.1:26164890|26176613	14	26164890	26176613	intron	EMC2	+
circ14050_1	NC_030821.1:27063740|27080208	14	27063740	27080208	exon	NUDCD1	-
circ14050_2	NC_030821.1:27063740|27086642	14	27063740	27086642	exon	NUDCD1	-
circ14050_3	NC_030821.1:27069117|27086642	14	27069117	27086642	exon	NUDCD1	-
circ14050_4	NC_030821.1:27072819|27080208	14	27072819	27080208	exon	NUDCD1	-
circ14050_5	NC_030821.1:27076910|27086642	14	27076910	27086642	exon	NUDCD1	-
circ14052_1	NC_030821.1:27241609|27259330	14	27241609	27259330	exon	PKHD1L1	+
circ14052_2	NC_030821.1:27249098|27257340	14	27249098	27257340	exon	PKHD1L1	+
circ14054_1	NC_030821.1:27354952|27358877	14	27354952	27358877	exon	EBAG9	+
circ14073_1	NC_030821.1:33340957|33359738	14	33340957	33359738	exon	TRPS1	-
circ14073_2	NC_030821.1:33340957|33377845	14	33340957	33377845	exon	TRPS1	-
circ14082_1	NC_030821.1:35283004|35285207	14	35283004	35285207	exon	MED30	+
circ14101_1	NC_030821.1:38197051|38199973	14	38197051	38199973	exon	ZNF704	+
circ14114_1	NC_030821.1:40142409|40151060	14	40142409	40151060	exon	ZC2HC1A	-
circ14114_2	NC_030821.1:40148414|40158874	14	40148414	40158874	exon	ZC2HC1A	-
circ14125_1	NC_030821.1:42138740|42226351	14	42138740	42226351	exon	ZFHX4	-
circ14125_2	NC_030821.1:42222351|42226351	14	42222351	42226351	exon	ZFHX4	-
circ14141_1	NC_030821.1:45049116|45091503	14	45049116	45091503	exon	STAU2	+
circ14141_2	NC_030821.1:45049116|45181210	14	45049116	45181210	exon	STAU2	+
circ14141_3	NC_030821.1:45049116|45227245	14	45049116	45227245	exon	STAU2	+
circ14141_4	NC_030821.1:45070108|45157891	14	45070108	45157891	exon	STAU2	+
circ14141_5	NC_030821.1:45082123|45091503	14	45082123	45091503	exon	STAU2	+
circ14141_6	NC_030821.1:45082123|45157891	14	45082123	45157891	exon	STAU2	+
circ14141_7	NC_030821.1:45082123|45167673	14	45082123	45167673	exon	STAU2	+
circ14141_8	NC_030821.1:45082123|45181210	14	45082123	45181210	exon	STAU2	+
circ14141_9	NC_030821.1:45210516|45227245	14	45210516	45227245	exon	STAU2	+
circ14146_1	NC_030821.1:45704161|45708502	14	45704161	45708502	exon	TERF1	-
circ14146_2	NC_030821.1:45704161|45712979	14	45704161	45712979	exon	TERF1	-
circ14147_1	NC_030821.1:46198520|46199190	14	46198520	46199190	exon	KCNB2	-
circ14154_1	NC_030821.1:47201429|47237624	14	47201429	47237624	exon	EYA1	+
circ14154_2	NC_030821.1:47236935|47237624	14	47236935	47237624	exon	EYA1	+
circ1416_1	NC_030809.1:16789938|16806966	2	16789938	16806966	exon	PSMD1	-
circ14160_1	NC_030821.1:48107955|48112206	14	48107955	48112206	intron	NCOA2	+
circ14167_1	NC_030821.1:49938852|49943834	14	49938852	49943834	exon	PREX2	-
circ14167_2	NC_030821.1:50007788|50049085	14	50007788	50049085	exon	PREX2	-
circ14171_1	NC_030821.1:50809532|50824759	14	50809532	50824759	exon	CSPP1	-
circ14171_2	NC_030821.1:50824610|50854572	14	50824610	50854572	exon	CSPP1	-
circ14171_3	NC_030821.1:50853976|50861449	14	50853976	50861449	exon	CSPP1	-
circ14171_4	NC_030821.1:50853976|50866641	14	50853976	50866641	exon	CSPP1	-
circ14171_5	NC_030821.1:50856942|50867851	14	50856942	50867851	exon	CSPP1	-
circ14180_1	NC_030821.1:51275259|51280923	14	51275259	51280923	exon	MYBL1	+
circ14180_2	NC_030821.1:51279945|51290387	14	51279945	51290387	exon	MYBL1	+
circ14180_3	NC_030821.1:51286974|51290387	14	51286974	51290387	exon	MYBL1	+
circ14182_1	NC_030821.1:51407021|51412533	14	51407021	51412533	exon	ADHFE1	-
circ14193_1	NC_030821.1:51998275|51999153	14	51998275	51999153	exon	PDE7A	+
circ14197_1	NC_030821.1:52042227|52059003	14	52042227	52059003	exon	MTFR1	-
circ14200_1	NC_030821.1:52783902|52802332	14	52783902	52802332	exon	LOC102191152	+
circ14213_1	NC_030821.1:55667646|55682219	14	55667646	55682219	exon	CHD7	-
circ14213_2	NC_030821.1:55667646|55696677	14	55667646	55696677	exon	CHD7	-
circ14213_3	NC_030821.1:55676027|55682219	14	55676027	55682219	exon	CHD7	-
circ14218_1	NC_030821.1:56966260|56986994	14	56966260	56986994	exon	TOX	+
circ14220_1	NC_030821.1:57302726|57311604	14	57302726	57311604	exon	NSMAF	+
circ14223_1	NC_030821.1:57461207|57466075	14	57461207	57466075	exon	UBXN2B	-
circ14223_2	NC_030821.1:57461207|57474234	14	57461207	57474234	exon	UBXN2B	-
circ14235_1	NC_030821.1:58861711|58883286	14	58861711	58883286	exon	LYN	-
circ1424_1	NC_030809.1:17117428|17121448	2	17117428	17121448	intron	CAB39	-
circ14245_1	NC_030821.1:60082160|60083820	14	60082160	60083820	exon	TCEA1	+
circ14245_2	NC_030821.1:60082160|60088593	14	60082160	60088593	exon	TCEA1	+
circ1426_1	NC_030809.1:17269552|17288677	2	17269552	17288677	exon	LOC102186814	-
circ1426_2	NC_030809.1:17282093|17302059	2	17282093	17302059	exon	LOC102186814	-
circ14269_1	NC_030821.1:62539452|62555058	14	62539452	62555058	exon	PRKDC	+
circ14271_1	NC_030821.1:62674103|62684757	14	62674103	62684757	exon	SPIDR	+
circ14271_2	NC_030821.1:62681071|62684757	14	62681071	62684757	exon	SPIDR	+
circ14271_3	NC_030821.1:62681071|62770624	14	62681071	62770624	exon	SPIDR	+
circ14271_4	NC_030821.1:62822435|62824241	14	62822435	62824241	exon	SPIDR	+
circ14282_1	NC_030821.1:65366891|65367675	14	65366891	65367675	exon	TBC1D31	+
circ14285_1	NC_030821.1:65446059|65453541	14	65446059	65453541	exon	LOC102168470	-
circ14287_1	NC_030821.1:65523686|65554189	14	65523686	65554189	exon	ATAD2	-
circ14287_2	NC_030821.1:65523686|65565953	14	65523686	65565953	exon	ATAD2	-
circ14287_3	NC_030821.1:65530456|65565953	14	65530456	65565953	exon	ATAD2	-
circ14287_4	NC_030821.1:65548796|65559368	14	65548796	65559368	exon	ATAD2	-
circ14287_5	NC_030821.1:65554072|65565953	14	65554072	65565953	exon	ATAD2	-
circ14288_1	NC_030821.1:65592551|65604930	14	65592551	65604930	exon	WDYHV1	+
circ14297_1	NC_030821.1:66300712|66313540	14	66300712	66313540	exon	TMEM65	-
circ1430_1	NC_030809.1:17538447|17539737	2	17538447	17539737	exon	SP110	+
circ1430_2	NC_030809.1:17538447|17540659	2	17538447	17540659	exon	SP110	+
circ14303_1	NC_030821.1:66606250|66634114	14	66606250	66634114	exon	MTSS1	-
circ14328_1	NC_030821.1:71400088|71402591	14	71400088	71402591	exon	ASAP1	-
circ14328_2	NC_030821.1:71428160|71432139	14	71428160	71432139	exon	ASAP1	-
circ14328_3	NC_030821.1:71435575|71465804	14	71435575	71465804	exon	ASAP1	-
circ14328_4	NC_030821.1:71447243|71465804	14	71447243	71465804	exon	ASAP1	-
circ14328_5	NC_030821.1:71454536|71465804	14	71454536	71465804	exon	ASAP1	-
circ14328_6	NC_030821.1:71693467|71697519	14	71693467	71697519	intron	ASAP1	-
circ14346_1	NC_030821.1:74731433|74783279	14	74731433	74783279	exon	ZFAT	-
circ14346_2	NC_030821.1:74768097|74783279	14	74768097	74783279	exon	ZFAT	-
circ1435_1	NC_030809.1:17811360|17828172	2	17811360	17828172	exon	TRIP12	+
circ14350_1	NC_030821.1:75502276|75509840	14	75502276	75509840	intron	KHDRBS3	+
circ14350_2	NC_030821.1:75502276|75522533	14	75502276	75522533	intron	KHDRBS3	+
circ14351_1	NC_030821.1:77373826|77374752	14	77373826	77374752	intron	LOC102177047	-
circ14355_1	NC_030821.1:78813050|78830051	14	78813050	78830051	exon	TRAPPC9	-
circ14355_2	NC_030821.1:78829899|78844441	14	78829899	78844441	exon	TRAPPC9	-
circ14355_3	NC_030821.1:78850441|78892389	14	78850441	78892389	exon	TRAPPC9	-
circ14355_4	NC_030821.1:78877432|78892389	14	78877432	78892389	exon	TRAPPC9	-
circ14358_1	NC_030821.1:79024451|79032436	14	79024451	79032436	exon	AGO2	-
circ14359_1	NC_030821.1:79184482|79220800	14	79184482	79220800	exon	PTK2	-
circ14362_1	NC_030821.1:79440438|79441077	14	79440438	79441077	exon	SLC45A4	-
circ14443_1	NC_030821.1:81544264|81553793	14	81544264	81553793	exon	ARHGAP39	-
circ14453_1	NC_030821.1:81854153|81858684	14	81854153	81858684	exon	LOC102173582	+
circ14453_2	NC_030821.1:81857756|81864860	14	81857756	81864860	exon	LOC102173582	+
circ14455_1	NC_030821.1:82033268|82044024	14	82033268	82044024	intron	PHF3	+
circ14476_1	NC_030821.1:91156614|91177483	14	91156614	91177483	exon	FAM135A	+
circ14476_2	NC_030821.1:91213722|91243348	14	91213722	91243348	exon	FAM135A	+
circ14476_3	NC_030821.1:91264713|91272889	14	91264713	91272889	exon	FAM135A	+
circ14486_1	NC_030821.1:93232044|93282219	14	93232044	93282219	intron	RIMS1	+
circ14489_1	NC_030821.1:93728560|93733748	14	93728560	93733748	intron	KCNQ5	+
circ14496_1	NC_030822.1:43786|44599	15	43786	44599	exon	NCAPD3	+
circ14511_1	NC_030822.1:510030|518063	15	510030	518063	exon	STX3	-
circ1452_1	NC_030809.1:20622179|20672013	2	20622179	20672013	exon	RHBDD1	-
circ1452_2	NC_030809.1:20636082|20672013	2	20636082	20672013	exon	RHBDD1	-
circ1452_3	NC_030809.1:20669486|20672013	2	20669486	20672013	exon	RHBDD1	-
circ1456_1	NC_030809.1:22767784|22768624	2	22767784	22768624	exon	DOCK10	+
circ1460_1	NC_030809.1:23649326|23652869	2	23649326	23652869	exon	SERPINE2	+
circ1460_2	NC_030809.1:23649326|23658929	2	23649326	23658929	exon	SERPINE2	+
circ1463_1	NC_030809.1:23846149|23857386	2	23846149	23857386	exon	AP1S3	+
circ1468_1	NC_030809.1:24707920|24713478	2	24707920	24713478	exon	ACSL3	-
circ14773_1	NC_030822.1:5664931|5666092	15	5664931	5666092	intron	CELF1	+
circ14779_1	NC_030822.1:5819535|5823839	15	5819535	5823839	exon	MADD	-
circ14779_2	NC_030822.1:5819535|5827124	15	5819535	5827124	exon	MADD	-
circ14796_1	NC_030822.1:6485745|6502850	15	6485745	6502850	exon	AMBRA1	+
circ14796_2	NC_030822.1:6490170|6502850	15	6490170	6502850	exon	AMBRA1	+
circ14803_1	NC_030822.1:6861973|6876397	15	6861973	6876397	intron	PHF21A	+
circ14803_2	NC_030822.1:6863321|6870353	15	6863321	6870353	exon	PHF21A	+
circ14803_3	NC_030822.1:6863321|6876397	15	6863321	6876397	exon	PHF21A	+
circ14803_4	NC_030822.1:7019461|7021376	15	7019461	7021376	exon	PHF21A	+
circ14814_1	NC_030822.1:7723220|7731474	15	7723220	7731474	exon	LOC102190340	-
circ14814_2	NC_030822.1:7770680|7772087	15	7770680	7772087	exon	LOC102190340	-
circ14817_1	NC_030822.1:8118917|8119246	15	8118917	8119246	intron	TSPAN18	-
circ14831_1	NC_030822.1:9444779|9489640	15	9444779	9489640	exon	TTC17	-
circ14831_2	NC_030822.1:9485952|9488007	15	9485952	9488007	exon	TTC17	-
circ14854_1	NC_030822.1:17457854|17469577	15	17457854	17469577	exon	PDHX	-
circ14872_1	NC_030822.1:19007781|19008879	15	19007781	19008879	exon	HIPK3	-
circ14877_1	NC_030822.1:19332255|19339523	15	19332255	19339523	exon	QSER1	-
circ14887_1	NC_030822.1:20488867|20512255	15	20488867	20512255	exon	ELP4	-
circ14896_1	NC_030822.1:21837865|21839727	15	21837865	21839727	exon	ARL14EP	-
circ14900_1	NC_030822.1:23955172|23962249	15	23955172	23962249	exon	METTL15	-
circ14909_1	NC_030822.1:25637300|25713313	15	25637300	25713313	exon	ANO3	-
circ14909_2	NC_030822.1:25686041|25713313	15	25686041	25713313	exon	ANO3	-
circ14925_1	NC_030822.1:27001396|27018008	15	27001396	27018008	exon	EMSY	-
circ14925_2	NC_030822.1:27005417|27020623	15	27005417	27020623	exon	EMSY	-
circ14925_3	NC_030822.1:27015473|27020623	15	27015473	27020623	exon	EMSY	-
circ14934_1	NC_030822.1:27408005|27510606	15	27408005	27510606	intron	UVRAG	-
circ14934_2	NC_030822.1:27461859|27510606	15	27461859	27510606	intron	UVRAG	-
circ14934_3	NC_030822.1:27506214|27543083	15	27506214	27543083	exon	UVRAG	-
circ14934_4	NC_030822.1:27506214|27562030	15	27506214	27562030	exon	UVRAG	-
circ14934_5	NC_030822.1:27506214|27665740	15	27506214	27665740	exon	UVRAG	-
circ14934_6	NC_030822.1:27614741|27665740	15	27614741	27665740	exon	UVRAG	-
circ14934_7	NC_030822.1:27637239|27665740	15	27637239	27665740	exon	UVRAG	-
circ14965_1	NC_030822.1:28907040|28939374	15	28907040	28939374	exon	RNF169	-
circ14965_2	NC_030822.1:28913320|28941627	15	28913320	28941627	intron	RNF169	-
circ14968_1	NC_030822.1:29094258|29103891	15	29094258	29103891	exon	POLD3	-
circ14968_2	NC_030822.1:29111704|29127195	15	29111704	29127195	exon	POLD3	-
circ14974_1	NC_030822.1:29321834|29323577	15	29321834	29323577	exon	PGM2L1	+
circ14975_1	NC_030822.1:29367916|29373296	15	29367916	29373296	exon	P4HA3	+
circ14975_2	NC_030822.1:29367916|29391676	15	29367916	29391676	exon	P4HA3	+
circ14975_3	NC_030822.1:29389224|29391676	15	29389224	29391676	exon	P4HA3	+
circ14979_1	NC_030822.1:29516855|29521421	15	29516855	29521421	exon	C2CD3	+
circ14979_2	NC_030822.1:29518528|29521421	15	29518528	29521421	exon	C2CD3	+
circ14987_1	NC_030822.1:29803052|29803975	15	29803052	29803975	intron	RAB6A	+
circ14998_1	NC_030822.1:30491399|30518608	15	30491399	30518608	exon	FCHSD2	+
circ14998_2	NC_030822.1:30513611|30518608	15	30513611	30518608	exon	FCHSD2	+
circ14998_3	NC_030822.1:30600067|30617557	15	30600067	30617557	exon	FCHSD2	+
circ15025_1	NC_030822.1:31809909|31816611	15	31809909	31816611	exon	RNF121	-
circ15214_1	NC_030822.1:34632000|34633181	15	34632000	34633181	exon	LOC102170446	+
circ1526_1	NC_030809.1:29154667|29162194	2	29154667	29162194	exon	STK36	-
circ1530_1	NC_030809.1:29203874|29204888	2	29203874	29204888	exon	PLCD4	-
circ15316_1	NC_030822.1:36663076|36665327	15	36663076	36665327	exon	ZNF215	+
circ15322_1	NC_030822.1:37008505|37019341	15	37008505	37019341	exon	SYT9	+
circ15322_2	NC_030822.1:37018795|37019341	15	37018795	37019341	exon	SYT9	+
circ15322_3	NC_030822.1:37095389|37099489	15	37095389	37099489	exon	SYT9	+
circ15324_1	NC_030822.1:37245270|37266974	15	37245270	37266974	exon	PPFIBP2	+
circ15324_2	NC_030822.1:37245270|37314212	15	37245270	37314212	exon	PPFIBP2	+
circ15324_3	NC_030822.1:37298396|37314212	15	37298396	37314212	exon	PPFIBP2	+
circ1533_1	NC_030809.1:29273229|29287698	2	29273229	29287698	exon	USP37	+
circ1533_2	NC_030809.1:29273229|29300230	2	29273229	29300230	exon	USP37	+
circ1533_3	NC_030809.1:29273229|29307992	2	29273229	29307992	exon	USP37	+
circ1533_4	NC_030809.1:29277562|29332134	2	29277562	29332134	exon	USP37	+
circ1533_5	NC_030809.1:29317767|29322061	2	29317767	29322061	exon	USP37	+
circ1533_6	NC_030809.1:29325332|29332134	2	29325332	29332134	exon	USP37	+
circ15351_1	NC_030822.1:37975441|37986974	15	37975441	37986974	exon	RIC3	-
circ15351_2	NC_030822.1:37983190|37986974	15	37983190	37986974	exon	RIC3	-
circ15353_1	NC_030822.1:38251608|38331704	15	38251608	38331704	intron	STK33	-
circ15353_2	NC_030822.1:38318026|38331704	15	38318026	38331704	exon	STK33	-
circ15353_3	NC_030822.1:38329884|38331704	15	38329884	38331704	exon	STK33	-
circ15363_1	NC_030822.1:38848478|38852845	15	38848478	38852845	exon	SCUBE2	-
circ15373_1	NC_030822.1:39681316|39706367	15	39681316	39706367	exon	SBF2	-
circ15373_2	NC_030822.1:39970748|39970998	15	39970748	39970998	intron	SBF2	-
circ15379_1	NC_030822.1:40292013|40306753	15	40292013	40306753	exon	MRVI1	-
circ15387_1	NC_030822.1:41515516|41525826	15	41515516	41525826	exon	USP47	+
circ15406_1	NC_030822.1:43910131|43911513	15	43910131	43911513	exon	RRAS2	-
circ15410_1	NC_030822.1:44392366|44393218	15	44392366	44393218	exon	PDE3B	+
circ15411_1	NC_030822.1:44448987|44453899	15	44448987	44453899	exon	LOC102190621	-
circ15411_2	NC_030822.1:44451374|44453899	15	44451374	44453899	exon	LOC102190621	-
circ15411_3	NC_030822.1:44453267|44453899	15	44453267	44453899	exon	LOC102190621	-
circ15411_4	NC_030822.1:44453267|44467462	15	44453267	44467462	exon	LOC102190621	-
circ15419_1	NC_030822.1:45824581|45827537	15	45824581	45827537	exon	SOX6	-
circ15419_2	NC_030822.1:46031033|46034060	15	46031033	46034060	exon	SOX6	-
circ15420_1	NC_030822.1:46639770|46642102	15	46639770	46642102	intron	C15H11orf58	-
circ15429_1	NC_030822.1:47268754|47269369	15	47268754	47269369	exon	ABCC8	-
circ15448_1	NC_030822.1:48908147|48912098	15	48908147	48912098	exon	UBASH3B	-
circ15453_1	NC_030822.1:50186448|50187483	15	50186448	50187483	exon	SORL1	-
circ15454_1	NC_030822.1:50440234|50445905	15	50440234	50445905	exon	SC5D	-
circ15457_1	NC_030822.1:50675907|50689949	15	50675907	50689949	exon	TBCEL	-
circ15484_1	NC_030822.1:52688742|52689638	15	52688742	52689638	exon	VPS11	-
circ15507_1	NC_030822.1:53314502|53315584	15	53314502	53315584	exon	CD3D	+
circ15532_1	NC_030822.1:54712446|54716212	15	54712446	54716212	exon	SIK3	+
circ15532_2	NC_030822.1:54712446|54750269	15	54712446	54750269	exon	SIK3	+
circ1555_1	NC_030809.1:31133737|31134382	2	31133737	31134382	exon	IGFBP5	+
circ15554_1	NC_030822.1:57625636|57661395	15	57625636	57661395	exon	ZBTB16	-
circ15554_2	NC_030822.1:57625636|57755127	15	57625636	57755127	exon	ZBTB16	-
circ15554_3	NC_030822.1:57702572|57755127	15	57702572	57755127	intron	ZBTB16	-
circ15554_4	NC_030822.1:57753770|57755127	15	57753770	57755127	exon	ZBTB16	-
circ1558_1	NC_030809.1:31327686|31338679	2	31327686	31338679	exon	SMARCAL1	-
circ15588_1	NC_030822.1:60166517|60181283	15	60166517	60181283	exon	ALG9	+
circ15588_2	NC_030822.1:60166517|60202356	15	60166517	60202356	exon	ALG9	+
circ15592_1	NC_030822.1:60516819|60517116	15	60516819	60517116	exon	LAYN	-
circ1560_1	NC_030809.1:31595492|31621316	2	31595492	31621316	exon	XRCC5	-
circ15606_1	NC_030822.1:62123666|62180890	15	62123666	62180890	intron	ZC3H12C	-
circ15606_2	NC_030822.1:62155680|62166180	15	62155680	62166180	intron	ZC3H12C	-
circ15606_3	NC_030822.1:62155680|62180890	15	62155680	62180890	intron	ZC3H12C	-
circ15610_1	NC_030822.1:63942836|63943316	15	63942836	63943316	exon	DDX10	-
circ15610_2	NC_030822.1:63942836|63950753	15	63942836	63950753	exon	DDX10	-
circ15610_3	NC_030822.1:63942836|63972603	15	63942836	63972603	exon	DDX10	-
circ15614_1	NC_030822.1:64187879|64203045	15	64187879	64203045	exon	KDELC2	+
circ15618_1	NC_030822.1:64426785|64428844	15	64426785	64428844	exon	ATM	-
circ15619_1	NC_030822.1:64521002|64525044	15	64521002	64525044	exon	LOC102190533	+
circ1562_1	NC_030809.1:31706492|31737638	2	31706492	31737638	exon	PECR	+
circ15622_1	NC_030822.1:64672685|64676096	15	64672685	64676096	exon	CUL5	-
circ15624_1	NC_030822.1:64958427|64968201	15	64958427	64968201	exon	SLC35F2	+
circ15626_1	NC_030822.1:65192081|65236896	15	65192081	65236896	exon	ELMOD1	-
circ15626_2	NC_030822.1:65192081|65255546	15	65192081	65255546	exon	ELMOD1	-
circ15626_3	NC_030822.1:65204790|65255546	15	65204790	65255546	exon	ELMOD1	-
circ15626_4	NC_030822.1:65231207|65236896	15	65231207	65236896	exon	ELMOD1	-
circ15626_5	NC_030822.1:65231207|65255546	15	65231207	65255546	exon	ELMOD1	-
circ15626_6	NC_030822.1:65231207|65260506	15	65231207	65260506	exon	ELMOD1	-
circ15627_1	NC_030822.1:65357104|65386083	15	65357104	65386083	exon	ALKBH8	+
circ15630_1	NC_030822.1:65870905|65871620	15	65870905	65871620	exon	GUCY1A2	-
circ15630_2	NC_030822.1:65870905|65946608	15	65870905	65946608	exon	GUCY1A2	-
circ15633_1	NC_030822.1:66220125|66245197	15	66220125	66245197	exon	CWF19L2	-
circ15633_2	NC_030822.1:66267343|66281749	15	66267343	66281749	intron	CWF19L2	-
circ15647_1	NC_030822.1:67934864|67951083	15	67934864	67951083	exon	MTMR2	-
circ15649_1	NC_030822.1:68206004|68207539	15	68206004	68207539	exon	MAML2	-
circ15651_1	NC_030822.1:68484075|68506516	15	68484075	68506516	exon	CCDC82	-
circ15651_2	NC_030822.1:68490086|68506516	15	68490086	68506516	exon	CCDC82	-
circ1566_1	NC_030809.1:32499342|32500168	2	32499342	32500168	intron	ATIC	-
circ15669_1	NC_030822.1:74994083|75012113	15	74994083	75012113	exon	TRPC6	-
circ15669_2	NC_030822.1:75004002|75032676	15	75004002	75032676	exon	TRPC6	-
circ15669_3	NC_030822.1:75018509|75032676	15	75018509	75032676	exon	TRPC6	-
circ15669_4	NC_030822.1:75031902|75032676	15	75031902	75032676	exon	TRPC6	-
circ1568_1	NC_030809.1:33008781|33040909	2	33008781	33040909	exon	BARD1	+
circ1569_1	NC_030809.1:34423519|34440338	2	34423519	34440338	exon	LOC102181821	-
circ1569_2	NC_030809.1:34434185|34476641	2	34434185	34476641	exon	LOC102181821	-
circ1569_3	NC_030809.1:34438008|34476641	2	34438008	34476641	exon	LOC102181821	-
circ1569_4	NC_030809.1:34457672|34476641	2	34457672	34476641	exon	LOC102181821	-
circ15693_1	NC_030822.1:76981163|76982217	15	76981163	76982217	intron	DYNC2H1	+
circ15693_2	NC_030822.1:76989284|77002481	15	76989284	77002481	exon	DYNC2H1	+
circ15693_3	NC_030822.1:77031786|77067194	15	77031786	77067194	intron	DYNC2H1	+
circ15693_4	NC_030822.1:77033876|77059933	15	77033876	77059933	exon	DYNC2H1	+
circ15693_5	NC_030822.1:77059726|77067194	15	77059726	77067194	exon	DYNC2H1	+
circ15693_6	NC_030822.1:77127033|77140759	15	77127033	77140759	exon	DYNC2H1	+
circ15693_7	NC_030822.1:77134001|77151677	15	77134001	77151677	exon	DYNC2H1	+
circ15693_8	NC_030822.1:77213088|77304214	15	77213088	77304214	exon	DYNC2H1	+
circ15696_1	NC_030822.1:78002037|78006782	15	78002037	78006782	exon	PDGFD	-
circ1570_1	NC_030809.1:34827733|34828622	2	34827733	34828622	exon	IKZF2	+
circ15708_1	NC_030822.1:81074578|81082603	15	81074578	81082603	exon	MRE11A	+
circ15708_2	NC_030822.1:81091712|81093180	15	81091712	81093180	exon	MRE11A	+
circ15773_1	NC_030823.1:1656886|1674151	16	1656886	1674151	exon	MDM4	+
circ15780_1	NC_030823.1:2341166|2344098	16	2341166	2344098	exon	DSTYK	-
circ15805_1	NC_030823.1:3538418|3539323	16	3538418	3539323	exon	SRGAP2	+
circ15805_2	NC_030823.1:3538418|3551828	16	3538418	3551828	exon	SRGAP2	+
circ15805_3	NC_030823.1:3538418|3572009	16	3538418	3572009	exon	SRGAP2	+
circ15805_4	NC_030823.1:3596227|3600117	16	3596227	3600117	exon	SRGAP2	+
circ15824_1	NC_030823.1:4281480|4286583	16	4281480	4286583	exon	C4BPB	+
circ15824_2	NC_030823.1:4284358|4293065	16	4284358	4293065	intron	C4BPB	+
circ15831_1	NC_030823.1:4824693|4832811	16	4824693	4832811	intron	CR2	+
circ15831_2	NC_030823.1:4847120|4850019	16	4847120	4850019	exon	CR2	+
circ15839_1	NC_030823.1:5535406|5578575	16	5535406	5578575	exon	KCNT2	+
circ15839_2	NC_030823.1:5573596|5629440	16	5573596	5629440	exon	KCNT2	+
circ15842_1	NC_030823.1:6173646|6184985	16	6173646	6184985	intron	LOC102173174	+
circ15842_2	NC_030823.1:6176722|6181154	16	6176722	6181154	exon	LOC102173174	+
circ15842_3	NC_030823.1:6176722|6184985	16	6176722	6184985	exon	LOC102173174	+
circ1585_1	NC_030809.1:37921928|37923044	2	37921928	37923044	exon	KANSL1L	+
circ1585_10	NC_030809.1:37986771|38012597	2	37986771	38012597	exon	KANSL1L	+
circ1585_2	NC_030809.1:37921928|37929700	2	37921928	37929700	intron	KANSL1L	+
circ1585_3	NC_030809.1:37921928|37965894	2	37921928	37965894	exon	KANSL1L	+
circ1585_4	NC_030809.1:37921928|37986975	2	37921928	37986975	exon	KANSL1L	+
circ1585_5	NC_030809.1:37929586|37986975	2	37929586	37986975	intron	KANSL1L	+
circ1585_6	NC_030809.1:37955893|37965894	2	37955893	37965894	exon	KANSL1L	+
circ1585_7	NC_030809.1:37955893|37986975	2	37955893	37986975	exon	KANSL1L	+
circ1585_8	NC_030809.1:37955893|38012597	2	37955893	38012597	exon	KANSL1L	+
circ1585_9	NC_030809.1:37963923|38012597	2	37963923	38012597	exon	KANSL1L	+
circ15854_1	NC_030823.1:10789448|10826158	16	10789448	10826158	exon	UCHL5	+
circ15869_1	NC_030823.1:17352932|17363114	16	17352932	17363114	exon	KCTD3	+
circ15869_2	NC_030823.1:17352932|17376352	16	17352932	17376352	exon	KCTD3	+
circ15869_3	NC_030823.1:17352932|17388002	16	17352932	17388002	exon	KCTD3	+
circ15878_1	NC_030823.1:19511369|19514286	16	19511369	19514286	intron	GPATCH2	-
circ15878_2	NC_030823.1:19511369|19520293	16	19511369	19520293	exon	GPATCH2	-
circ15878_3	NC_030823.1:19634341|19638187	16	19634341	19638187	exon	GPATCH2	-
circ15880_1	NC_030823.1:20291971|20297414	16	20291971	20297414	exon	RRP15	+
circ15881_1	NC_030823.1:20403453|20432602	16	20403453	20432602	exon	TGFB2	+
circ15881_2	NC_030823.1:20428760|20430791	16	20428760	20430791	exon	TGFB2	+
circ15881_3	NC_030823.1:20428760|20432602	16	20428760	20432602	exon	TGFB2	+
circ15889_1	NC_030823.1:22150390|22154791	16	22150390	22154791	exon	IARS2	+
circ15893_1	NC_030823.1:22597650|22623169	16	22597650	22623169	exon	MARK1	+
circ15893_2	NC_030823.1:22597650|22646615	16	22597650	22646615	exon	MARK1	+
circ15893_3	NC_030823.1:22621664|22623169	16	22621664	22623169	exon	MARK1	+
circ15893_4	NC_030823.1:22621664|22646615	16	22621664	22646615	exon	MARK1	+
circ15893_5	NC_030823.1:22636992|22646615	16	22636992	22646615	exon	MARK1	+
circ15897_1	NC_030823.1:22795123|22804848	16	22795123	22804848	exon	MARC1	+
circ15899_1	NC_030823.1:23723433|23723804	16	23723433	23723804	exon	DUSP10	-
circ15906_1	NC_030823.1:24664186|24700736	16	24664186	24700736	exon	AIDA	-
circ15906_2	NC_030823.1:24685806|24700736	16	24685806	24700736	exon	AIDA	-
circ15909_1	NC_030823.1:24998624|25008952	16	24998624	25008952	exon	DISP1	+
circ15909_2	NC_030823.1:25005420|25006956	16	25005420	25006956	exon	DISP1	+
circ15909_3	NC_030823.1:25005420|25008952	16	25005420	25008952	exon	DISP1	+
circ15918_1	NC_030823.1:25652227|25662199	16	25652227	25662199	exon	TP53BP2	-
circ15920_1	NC_030823.1:25863230|25863972	16	25863230	25863972	exon	DEGS1	+
circ15922_1	NC_030823.1:25916729|25933848	16	25916729	25933848	exon	NVL	-
circ15957_1	NC_030823.1:28531294|28537803	16	28531294	28537803	exon	CDC42BPA	-
circ15957_2	NC_030823.1:28655771|28659900	16	28655771	28659900	exon	CDC42BPA	-
circ15957_3	NC_030823.1:28655771|28662469	16	28655771	28662469	exon	CDC42BPA	-
circ15961_1	NC_030823.1:29155557|29163038	16	29155557	29163038	exon	SCCPDH	-
circ15966_1	NC_030823.1:29300502|29308286	16	29300502	29308286	intron	CNST	+
circ15968_1	NC_030823.1:29409663|29410398	16	29409663	29410398	intron	SMYD3	+
circ15968_2	NC_030823.1:29565302|29576861	16	29565302	29576861	intron	SMYD3	+
circ15968_3	NC_030823.1:30014292|30018889	16	30014292	30018889	exon	SMYD3	+
circ15968_4	NC_030823.1:30014292|30024457	16	30014292	30024457	intron	SMYD3	+
circ15969_1	NC_030823.1:30180739|30181545	16	30180739	30181545	exon	KIF26B	-
circ15969_2	NC_030823.1:30489959|30490495	16	30489959	30490495	exon	KIF26B	-
circ15970_1	NC_030823.1:30741436|30765585	16	30741436	30765585	exon	EFCAB2	-
circ15980_1	NC_030823.1:31887707|32024685	16	31887707	32024685	intron	AKT3	+
circ15980_2	NC_030823.1:31887707|32048869	16	31887707	32048869	exon	AKT3	+
circ15980_3	NC_030823.1:31887707|32063750	16	31887707	32063750	exon	AKT3	+
circ15980_4	NC_030823.1:31887707|32072105	16	31887707	32072105	exon	AKT3	+
circ15980_5	NC_030823.1:32011911|32048869	16	32011911	32048869	exon	AKT3	+
circ15981_1	NC_030823.1:32227724|32240036	16	32227724	32240036	exon	SDCCAG8	-
circ15981_2	NC_030823.1:32227724|32246348	16	32227724	32246348	intron	SDCCAG8	-
circ15981_3	NC_030823.1:32227724|32274151	16	32227724	32274151	exon	SDCCAG8	-
circ15981_4	NC_030823.1:32237719|32274151	16	32237719	32274151	exon	SDCCAG8	-
circ15981_5	NC_030823.1:32343765|32368713	16	32343765	32368713	exon	SDCCAG8	-
circ15981_6	NC_030823.1:32355931|32368713	16	32355931	32368713	exon	SDCCAG8	-
circ15981_7	NC_030823.1:32355931|32390424	16	32355931	32390424	exon	SDCCAG8	-
circ15981_8	NC_030823.1:32374625|32390424	16	32374625	32390424	exon	SDCCAG8	-
circ15981_9	NC_030823.1:32385887|32390424	16	32385887	32390424	exon	SDCCAG8	-
circ15982_1	NC_030823.1:32470478|32472611	16	32470478	32472611	intron	CEP170	+
circ15982_2	NC_030823.1:32470478|32506206	16	32470478	32506206	intron	CEP170	+
circ15983_1	NC_030823.1:33153154|33243694	16	33153154	33243694	exon	PLD5	+
circ16001_1	NC_030823.1:35443893|35492421	16	35443893	35492421	exon	NME7	-
circ16001_2	NC_030823.1:35492313|35517362	16	35492313	35517362	exon	NME7	-
circ16013_1	NC_030823.1:36002283|36021292	16	36002283	36021292	exon	C16H1orf112	+
circ16015_1	NC_030823.1:36073553|36075681	16	36073553	36075681	exon	SCYL3	-
circ16015_2	NC_030823.1:36073553|36083332	16	36073553	36083332	exon	SCYL3	-
circ16016_1	NC_030823.1:36162082|36213902	16	36162082	36213902	exon	KIFAP3	-
circ16026_1	NC_030823.1:37419752|37425354	16	37419752	37425354	exon	FMO4	+
circ16027_1	NC_030823.1:37587751|37590303	16	37587751	37590303	exon	PRRC2C	+
circ1603_1	NC_030809.1:39709951|39727783	2	39709951	39727783	exon	PLEKHM3	+
circ16031_1	NC_030823.1:37958266|37960067	16	37958266	37960067	exon	DNM3	+
circ16036_1	NC_030823.1:38542494|38562750	16	38542494	38562750	intron	SUCO	+
circ16036_2	NC_030823.1:38543159|38562750	16	38543159	38562750	exon	SUCO	+
circ16036_3	NC_030823.1:38593948|38599428	16	38593948	38599428	exon	SUCO	+
circ16044_1	NC_030823.1:39751094|39754402	16	39751094	39754402	exon	VPS13D	-
circ16054_1	NC_030823.1:40343177|40345572	16	40343177	40345572	exon	CLCN6	-
circ16080_1	NC_030823.1:41794295|41799140	16	41794295	41799140	exon	KIF1B	-
circ16080_2	NC_030823.1:41800228|41803578	16	41800228	41803578	exon	KIF1B	-
circ16082_1	NC_030823.1:41887138|41893775	16	41887138	41893775	exon	UBE4B	-
circ16082_2	NC_030823.1:41934047|41945174	16	41934047	41945174	exon	UBE4B	-
circ16087_1	NC_030823.1:42148624|42154673	16	42148624	42154673	exon	CTNNBIP1	+
circ16105_1	NC_030823.1:43323298|43323766	16	43323298	43323766	exon	RERE	+
circ16105_2	NC_030823.1:43323298|43364209	16	43323298	43364209	exon	RERE	+
circ16105_3	NC_030823.1:43364084|43428889	16	43364084	43428889	exon	RERE	+
circ16105_4	NC_030823.1:43412593|43428889	16	43412593	43428889	exon	RERE	+
circ16105_5	NC_030823.1:43412593|43459000	16	43412593	43459000	exon	RERE	+
circ16105_6	NC_030823.1:43412593|43466290	16	43412593	43466290	exon	RERE	+
circ16105_7	NC_030823.1:43428785|43466290	16	43428785	43466290	exon	RERE	+
circ16114_1	NC_030823.1:44105477|44116111	16	44105477	44116111	exon	PER3	-
circ1613_1	NC_030809.1:40849043|40851205	2	40849043	40851205	exon	FASTKD2	-
circ1617_1	NC_030809.1:41040575|41043360	2	41040575	41043360	exon	ADAM23	-
circ1617_2	NC_030809.1:41085094|41093507	2	41085094	41093507	exon	ADAM23	-
circ16180_1	NC_030823.1:49383396|49399280	16	49383396	49399280	exon	GNB1	+
circ16180_2	NC_030823.1:49383396|49404386	16	49383396	49404386	exon	GNB1	+
circ16180_3	NC_030823.1:49393591|49404386	16	49393591	49404386	exon	GNB1	+
circ1622_1	NC_030809.1:41516639|41529254	2	41516639	41529254	exon	INO80D	+
circ1623_1	NC_030809.1:41795439|41798479	2	41795439	41798479	exon	NRP2	-
circ1623_2	NC_030809.1:41795454|41798479	2	41795454	41798479	exon	NRP2	-
circ16230_1	NC_030823.1:50191471|50195370	16	50191471	50195370	exon	SPEN	-
circ16239_1	NC_030823.1:50456906|50480260	16	50456906	50480260	exon	DNAJC16	-
circ16239_2	NC_030823.1:50459102|50466887	16	50459102	50466887	exon	DNAJC16	-
circ16239_3	NC_030823.1:50469055|50481617	16	50469055	50481617	exon	DNAJC16	-
circ16239_4	NC_030823.1:50479756|50481617	16	50479756	50481617	intron	DNAJC16	-
circ16239_5	NC_030823.1:50479921|50481617	16	50479921	50481617	exon	DNAJC16	-
circ16241_1	NC_030823.1:50502130|50508930	16	50502130	50508930	exon	CASP9	+
circ16247_1	NC_030823.1:51004483|51005409	16	51004483	51005409	intron	KAZN	-
circ16249_1	NC_030823.1:52300619|52311419	16	52300619	52311419	exon	PRDM2	-
circ16249_2	NC_030823.1:52336870|52358643	16	52336870	52358643	exon	PRDM2	-
circ16249_3	NC_030823.1:52346715|52358643	16	52346715	52358643	exon	PRDM2	-
circ16249_4	NC_030823.1:52346715|52375941	16	52346715	52375941	exon	PRDM2	-
circ1625_1	NC_030809.1:42299185|42300358	2	42299185	42300358	exon	PARD3B	-
circ16288_1	NC_030823.1:53749006|53749528	16	53749006	53749528	exon	DARS2	+
circ16293_1	NC_030823.1:54106056|54178622	16	54106056	54178622	exon	RABGAP1L	+
circ16293_2	NC_030823.1:54141235|54150716	16	54141235	54150716	exon	RABGAP1L	+
circ16293_3	NC_030823.1:54141235|54178622	16	54141235	54178622	exon	RABGAP1L	+
circ16293_4	NC_030823.1:54462354|54466229	16	54462354	54466229	exon	RABGAP1L	+
circ1630_1	NC_030809.1:44207256|44212985	2	44207256	44212985	exon	RAPH1	+
circ16302_1	NC_030823.1:55762058|55768804	16	55762058	55768804	exon	RFWD2	-
circ16302_2	NC_030823.1:55835405|55870249	16	55835405	55870249	exon	RFWD2	-
circ16302_3	NC_030823.1:55896341|55916634	16	55896341	55916634	exon	RFWD2	-
circ16305_1	NC_030823.1:56461715|56462271	16	56461715	56462271	exon	PAPPA2	+
circ16311_1	NC_030823.1:57941347|57946597	16	57941347	57946597	exon	SEC16B	-
circ16313_1	NC_030823.1:58452050|58455542	16	58452050	58455542	exon	RASAL2	+
circ16313_2	NC_030823.1:58470262|58471123	16	58470262	58471123	exon	RASAL2	+
circ16315_1	NC_030823.1:58767425|58814547	16	58767425	58814547	exon	RALGPS2	+
circ16315_2	NC_030823.1:58861883|58867628	16	58861883	58867628	exon	RALGPS2	+
circ16320_1	NC_030823.1:59066024|59069563	16	59066024	59069563	exon	ABL2	-
circ16320_2	NC_030823.1:59066024|59083470	16	59066024	59083470	exon	ABL2	-
circ16322_1	NC_030823.1:59287357|59302324	16	59287357	59302324	exon	AXDND1	+
circ16331_1	NC_030823.1:59778455|59784050	16	59778455	59784050	exon	CEP350	+
circ16334_1	NC_030823.1:60162595|60195947	16	60162595	60195947	exon	ACBD6	-
circ16335_1	NC_030823.1:60553793|60561631	16	60553793	60561631	exon	XPR1	+
circ16337_1	NC_030823.1:60661525|60662508	16	60661525	60662508	exon	KIAA1614	+
circ1635_1	NC_030809.1:44631815|44677769	2	44631815	44677769	exon	CARF	-
circ1635_2	NC_030809.1:44676698|44677769	2	44676698	44677769	intron	CARF	-
circ16352_1	NC_030823.1:62247640|62253456	16	62247640	62253456	exon	RNASEL	-
circ16352_2	NC_030823.1:62250734|62253456	16	62250734	62253456	exon	RNASEL	-
circ16358_1	NC_030823.1:62601638|62602628	16	62601638	62602628	intron	SHCBP1L	-
circ16358_2	NC_030823.1:62602252|62602628	16	62602252	62602628	exon	SHCBP1L	-
circ16358_3	NC_030823.1:62602252|62604153	16	62602252	62604153	exon	SHCBP1L	-
circ16363_1	NC_030823.1:63203022|63203688	16	63203022	63203688	exon	SMG7	+
circ16365_1	NC_030823.1:63303267|63304649	16	63303267	63304649	intron	ARPC5	-
circ16367_1	NC_030823.1:63542706|63560758	16	63542706	63560758	exon	RGL1	+
circ16368_1	NC_030823.1:63606611|63617190	16	63606611	63617190	exon	COLGALT2	-
circ16368_2	NC_030823.1:63606611|63626610	16	63606611	63626610	exon	COLGALT2	-
circ16368_3	NC_030823.1:63626491|63641256	16	63626491	63641256	exon	COLGALT2	-
circ16368_4	NC_030823.1:63626491|63644443	16	63626491	63644443	exon	COLGALT2	-
circ16368_5	NC_030823.1:63633548|63641256	16	63633548	63641256	exon	COLGALT2	-
circ16368_6	NC_030823.1:63633548|63644443	16	63633548	63644443	exon	COLGALT2	-
circ16374_1	NC_030823.1:64398054|64404713	16	64398054	64404713	exon	EDEM3	-
circ16378_1	NC_030823.1:64753220|64753427	16	64753220	64753427	intron	TRMT1L	+
circ16379_1	NC_030823.1:64801646|64834998	16	64801646	64834998	intron	SWT1	+
circ16379_2	NC_030823.1:64802227|64834998	16	64802227	64834998	exon	SWT1	+
circ16379_3	NC_030823.1:64802227|64850539	16	64802227	64850539	exon	SWT1	+
circ16379_4	NC_030823.1:64814940|64825930	16	64814940	64825930	exon	SWT1	+
circ16379_5	NC_030823.1:64814940|64831183	16	64814940	64831183	exon	SWT1	+
circ16379_6	NC_030823.1:64814940|64834998	16	64814940	64834998	exon	SWT1	+
circ16379_7	NC_030823.1:64814940|64850539	16	64814940	64850539	exon	SWT1	+
circ16379_8	NC_030823.1:64822924|64834998	16	64822924	64834998	exon	SWT1	+
circ1638_1	NC_030809.1:44788829|44813059	2	44788829	44813059	exon	FAM117B	-
circ1638_2	NC_030809.1:44804788|44813059	2	44804788	44813059	exon	FAM117B	-
circ16384_1	NC_030823.1:65532992|65535402	16	65532992	65535402	exon	HMCN1	+
circ16384_2	NC_030823.1:65598637|65601768	16	65598637	65601768	intron	HMCN1	+
circ16384_3	NC_030823.1:65661400|65671676	16	65661400	65671676	exon	HMCN1	+
circ16384_4	NC_030823.1:65711308|65718083	16	65711308	65718083	exon	HMCN1	+
circ16384_5	NC_030823.1:65716093|65718083	16	65716093	65718083	exon	HMCN1	+
circ16384_6	NC_030823.1:65724173|65754491	16	65724173	65754491	exon	HMCN1	+
circ16384_7	NC_030823.1:65748952|65754491	16	65748952	65754491	exon	HMCN1	+
circ16388_1	NC_030823.1:66082332|66092982	16	66082332	66092982	exon	C16H1orf27	+
circ16388_2	NC_030823.1:66097893|66101983	16	66097893	66101983	exon	C16H1orf27	+
circ1639_1	NC_030809.1:44960124|44961948	2	44960124	44961948	exon	BMPR2	-
circ16392_1	NC_030823.1:66653708|66670850	16	66653708	66670850	exon	PLA2G4A	+
circ16392_2	NC_030823.1:66658321|66670850	16	66658321	66670850	exon	PLA2G4A	+
circ16392_3	NC_030823.1:66663138|66670850	16	66663138	66670850	exon	PLA2G4A	+
circ16395_1	NC_030823.1:67619114|67620721	16	67619114	67620721	exon	CENPF	-
circ16396_1	NC_030823.1:67837269|67840944	16	67837269	67840944	exon	PTPN14	+
circ16399_1	NC_030823.1:68211120|68226005	16	68211120	68226005	exon	PROX1	-
circ16402_1	NC_030823.1:69118868|69133734	16	69118868	69133734	exon	RPS6KC1	-
circ16402_2	NC_030823.1:69118868|69171056	16	69118868	69171056	exon	RPS6KC1	-
circ16402_3	NC_030823.1:69133641|69171056	16	69133641	69171056	exon	RPS6KC1	-
circ16405_1	NC_030823.1:69234425|69240749	16	69234425	69240749	exon	ANGEL2	+
circ16405_2	NC_030823.1:69237125|69240749	16	69237125	69240749	exon	ANGEL2	+
circ16406_1	NC_030823.1:69271526|69272417	16	69271526	69272417	exon	VASH2	-
circ1641_1	NC_030809.1:45167374|45174360	2	45167374	45174360	exon	SUMO1	+
circ16411_1	NC_030823.1:69421794|69433231	16	69421794	69433231	exon	NSL1	+
circ16423_1	NC_030823.1:70145523|70178655	16	70145523	70178655	exon	INTS7	+
circ16423_2	NC_030823.1:70150055|70178655	16	70150055	70178655	exon	INTS7	+
circ16430_1	NC_030823.1:70728675|70732428	16	70728675	70732428	exon	RCOR3	-
circ16430_2	NC_030823.1:70744101|70751844	16	70744101	70751844	exon	RCOR3	-
circ16430_3	NC_030823.1:70749120|70751844	16	70749120	70751844	exon	RCOR3	-
circ16432_1	NC_030823.1:71367753|71368126	16	71367753	71368126	intron	HHAT	-
circ16439_1	NC_030823.1:72097313|72100787	16	72097313	72100787	exon	DIEXF	-
circ1645_1	NC_030809.1:45680819|45683188	2	45680819	45683188	intron	ALS2	+
circ16450_1	NC_030823.1:73749065|73758696	16	73749065	73758696	intron	PLXNA2	+
circ16450_2	NC_030823.1:73751343|73758696	16	73751343	73758696	exon	PLXNA2	+
circ16450_3	NC_030823.1:73890255|73897011	16	73890255	73897011	exon	PLXNA2	+
circ16466_1	NC_030823.1:74953105|74954014	16	74953105	74954014	exon	CRB1	+
circ16468_1	NC_030823.1:75102842|75106073	16	75102842	75106073	exon	DENND1B	-
circ16468_2	NC_030823.1:75102842|75114522	16	75102842	75114522	exon	DENND1B	-
circ16468_3	NC_030823.1:75102842|75163614	16	75102842	75163614	exon	DENND1B	-
circ16468_4	NC_030823.1:75133967|75163614	16	75133967	75163614	exon	DENND1B	-
circ16468_5	NC_030823.1:75133967|75190687	16	75133967	75190687	exon	DENND1B	-
circ16468_6	NC_030823.1:75187242|75204566	16	75187242	75204566	exon	DENND1B	-
circ16478_1	NC_030823.1:77433744|77438340	16	77433744	77438340	exon	NR5A2	+
circ16478_2	NC_030823.1:77433744|77499360	16	77433744	77499360	exon	NR5A2	+
circ16484_1	NC_030823.1:77951564|77992876	16	77951564	77992876	exon	CAMSAP2	+
circ16484_2	NC_030823.1:77989726|78002594	16	77989726	78002594	exon	CAMSAP2	+
circ16504_1	NC_030823.1:78484507|78486979	16	78484507	78486979	exon	KDM5B	+
circ16506_1	NC_030823.1:78675219|78678516	16	78675219	78678516	exon	PPP1R12B	-
circ16506_2	NC_030823.1:78675219|78688604	16	78675219	78688604	exon	PPP1R12B	-
circ16506_3	NC_030823.1:78675219|78715599	16	78675219	78715599	exon	PPP1R12B	-
circ16506_4	NC_030823.1:78739186|78739754	16	78739186	78739754	intron	PPP1R12B	-
circ16508_1	NC_030823.1:78845026|78845393	16	78845026	78845393	intron	LGR6	-
circ16514_1	NC_030823.1:78954191|78957832	16	78954191	78957832	exon	NAV1	+
circ1655_1	NC_030809.1:46215226|46215742	2	46215226	46215742	exon	CFLAR	-
circ16562_1	NC_030824.1:903295|907273	17	903295	907273	exon	DEPDC5	-
circ16562_2	NC_030824.1:920228|925132	17	920228	925132	exon	DEPDC5	-
circ1660_1	NC_030809.1:46388798|46391215	2	46388798	46391215	exon	ORC2	+
circ1660_2	NC_030809.1:46389516|46396685	2	46389516	46396685	exon	ORC2	+
circ1660_3	NC_030809.1:46389516|46399678	2	46389516	46399678	exon	ORC2	+
circ16604_1	NC_030824.1:2211680|2222015	17	2211680	2222015	exon	MTMR3	-
circ16610_1	NC_030824.1:2468248|2472900	17	2468248	2472900	exon	NF2	-
circ16624_1	NC_030824.1:2864446|2867609	17	2864446	2867609	exon	ZNRF3	-
circ16627_1	NC_030824.1:3080445|3081853	17	3080445	3081853	exon	HSCB	-
circ16628_1	NC_030824.1:3091098|3094004	17	3091098	3094004	exon	CHEK2	+
circ16628_2	NC_030824.1:3091098|3096814	17	3091098	3096814	intron	CHEK2	+
circ16628_3	NC_030824.1:3107194|3111800	17	3107194	3111800	exon	CHEK2	+
circ16630_1	NC_030824.1:3143855|3145871	17	3143855	3145871	intron	TTC28	+
circ16630_2	NC_030824.1:3342965|3345971	17	3342965	3345971	intron	TTC28	+
circ16630_3	NC_030824.1:3419161|3429021	17	3419161	3429021	exon	TTC28	+
circ16630_4	NC_030824.1:3427720|3429021	17	3427720	3429021	exon	TTC28	+
circ16631_1	NC_030824.1:3756437|3773508	17	3756437	3773508	exon	PITPNB	+
circ16645_1	NC_030824.1:4963141|4963815	17	4963141	4963815	exon	HPS4	+
circ16650_1	NC_030824.1:5626403|5666582	17	5626403	5666582	exon	GRK3	-
circ16650_2	NC_030824.1:5626403|5666628	17	5626403	5666628	intron	GRK3	-
circ16663_1	NC_030824.1:6718723|6721593	17	6718723	6721593	exon	SART3	-
circ16676_1	NC_030824.1:7208383|7211213	17	7208383	7211213	exon	ACC2	+
circ16676_2	NC_030824.1:7224976|7235869	17	7224976	7235869	exon	ACC2	+
circ16676_3	NC_030824.1:7228667|7231913	17	7228667	7231913	exon	ACC2	+
circ16676_4	NC_030824.1:7228667|7235869	17	7228667	7235869	exon	ACC2	+
circ16676_5	NC_030824.1:7237540|7243128	17	7237540	7243128	exon	ACC2	+
circ16676_6	NC_030824.1:7243006|7243998	17	7243006	7243998	exon	ACC2	+
circ16676_7	NC_030824.1:7243729|7243998	17	7243729	7243998	exon	ACC2	+
circ16680_1	NC_030824.1:7447868|7451565	17	7447868	7451565	exon	UBE3B	+
circ1669_1	NC_030809.1:46845587|46852245	2	46845587	46852245	exon	SGO2	-
circ16693_1	NC_030824.1:8084318|8088238	17	8084318	8088238	exon	SPPL3	+
circ16693_2	NC_030824.1:8086217|8088238	17	8086217	8088238	exon	SPPL3	+
circ16720_1	NC_030824.1:8834640|8840173	17	8834640	8840173	exon	MAPKAPK5	+
circ16723_1	NC_030824.1:8944657|8971738	17	8944657	8971738	exon	TMEM116	-
circ16729_1	NC_030824.1:9120327|9120954	17	9120327	9120954	exon	HECTD4	-
circ16732_1	NC_030824.1:9434914|9440910	17	9434914	9440910	intron	RPH3A	+
circ16737_1	NC_030824.1:9729356|9743712	17	9729356	9743712	exon	LOC102190983	+
circ16737_2	NC_030824.1:9762276|9776869	17	9762276	9776869	exon	LOC102190983	+
circ16752_1	NC_030824.1:10529278|10530839	17	10529278	10530839	exon	RBM19	-
circ16756_1	NC_030824.1:12430671|12554571	17	12430671	12554571	exon	MED13L	-
circ16762_1	NC_030824.1:13083954|13103159	17	13083954	13103159	exon	FBXW8	+
circ16762_2	NC_030824.1:13083954|13115755	17	13083954	13115755	exon	FBXW8	+
circ16762_3	NC_030824.1:13083954|13146806	17	13083954	13146806	exon	FBXW8	+
circ16771_1	NC_030824.1:14081603|14084087	17	14081603	14084087	exon	VSIG10	-
circ16774_1	NC_030824.1:14219720|14229529	17	14219720	14229529	exon	TAOK3	-
circ16774_2	NC_030824.1:14219720|14245197	17	14219720	14245197	exon	TAOK3	-
circ16774_3	NC_030824.1:14238288|14245197	17	14238288	14245197	exon	TAOK3	-
circ16776_1	NC_030824.1:14355005|14364769	17	14355005	14364769	exon	SUDS3	+
circ16776_2	NC_030824.1:14362210|14364769	17	14362210	14364769	exon	SUDS3	+
circ16783_1	NC_030824.1:15653950|15657451	17	15653950	15657451	exon	CIT	-
circ16788_1	NC_030824.1:15987636|15990086	17	15987636	15990086	exon	ATXN2	+
circ16788_2	NC_030824.1:16022106|16030333	17	16022106	16030333	exon	ATXN2	+
circ16788_3	NC_030824.1:16022106|16031908	17	16022106	16031908	exon	ATXN2	+
circ16788_4	NC_030824.1:16029035|16031902	17	16029035	16031902	exon	ATXN2	+
circ16788_5	NC_030824.1:16029035|16031908	17	16029035	16031908	exon	ATXN2	+
circ1679_1	NC_030809.1:49320066|49349371	2	49320066	49349371	exon	PLCL1	-
circ1679_2	NC_030809.1:49344036|49349371	2	49344036	49349371	exon	PLCL1	-
circ16811_1	NC_030824.1:17297070|17297788	17	17297070	17297788	exon	P2RX4	+
circ16820_1	NC_030824.1:17682557|17691694	17	17682557	17691694	exon	TMEM120B	+
circ16834_1	NC_030824.1:18079905|18092651	17	18079905	18092651	exon	VPS33A	-
circ16835_1	NC_030824.1:18145921|18146378	17	18145921	18146378	intron	CLIP1	+
circ16836_1	NC_030824.1:18261963|18270871	17	18261963	18270871	exon	ZCCHC8	-
circ16836_2	NC_030824.1:18261963|18272844	17	18261963	18272844	exon	ZCCHC8	-
circ16836_3	NC_030824.1:18264783|18272844	17	18264783	18272844	exon	ZCCHC8	-
circ16842_1	NC_030824.1:18484957|18488252	17	18484957	18488252	exon	CCDC62	+
circ16842_2	NC_030824.1:18504099|18507353	17	18504099	18507353	exon	CCDC62	+
circ16845_1	NC_030824.1:18624712|18625545	17	18624712	18625545	exon	ABCB9	-
circ16845_2	NC_030824.1:18631968|18633898	17	18631968	18633898	exon	ABCB9	-
circ16845_3	NC_030824.1:18640494|18641195	17	18640494	18641195	exon	ABCB9	-
circ16848_1	NC_030824.1:18687436|18692095	17	18687436	18692095	exon	PITPNM2	-
circ16848_2	NC_030824.1:18690708|18692095	17	18690708	18692095	exon	PITPNM2	-
circ16848_3	NC_030824.1:18782724|18785202	17	18782724	18785202	intron	PITPNM2	-
circ16850_1	NC_030824.1:18860655|18866467	17	18860655	18866467	exon	MPHOSPH9	-
circ16850_2	NC_030824.1:18860655|18870488	17	18860655	18870488	exon	MPHOSPH9	-
circ16857_1	NC_030824.1:19086848|19087850	17	19086848	19087850	exon	RILPL1	-
circ16863_1	NC_030824.1:19202251|19207589	17	19202251	19207589	exon	TCTN2	+
circ16863_2	NC_030824.1:19202251|19215526	17	19202251	19215526	exon	TCTN2	+
circ16864_1	NC_030824.1:19227253|19234469	17	19227253	19234469	exon	ATP6V0A2	+
circ16864_2	NC_030824.1:19249160|19253322	17	19249160	19253322	exon	ATP6V0A2	+
circ16865_1	NC_030824.1:19291198|19292284	17	19291198	19292284	exon	DNAH10	+
circ16872_1	NC_030824.1:19871079|19892862	17	19871079	19892862	exon	NCOR2	-
circ16876_1	NC_030824.1:20203061|20213067	17	20203061	20213067	exon	SCARB1	-
circ16886_1	NC_030824.1:20436625|20458312	17	20436625	20458312	exon	AACS	+
circ16893_1	NC_030824.1:22371316|22374308	17	22371316	22374308	intron	TMEM132C	+
circ16893_2	NC_030824.1:22468082|22468970	17	22468082	22468970	exon	TMEM132C	+
circ16894_1	NC_030824.1:22864105|22870030	17	22864105	22870030	exon	SLC15A4	-
circ16894_2	NC_030824.1:22864936|22870030	17	22864936	22870030	exon	SLC15A4	-
circ16896_1	NC_030824.1:23248991|23249737	17	23248991	23249737	intron	TMEM132D	+
circ1690_1	NC_030809.1:50284043|50295645	2	50284043	50295645	exon	ANKRD44	+
circ1690_2	NC_030809.1:50295567|50324935	2	50295567	50324935	exon	ANKRD44	+
circ16914_1	NC_030824.1:26129451|26135154	17	26129451	26135154	exon	EP400	+
circ16914_2	NC_030824.1:26132548|26135154	17	26132548	26135154	exon	EP400	+
circ16932_1	NC_030824.1:26916631|26926658	17	26916631	26926658	exon	ZNF268	-
circ16939_1	NC_030824.1:27158902|27168950	17	27158902	27168950	exon	ZNF605	+
circ16944_1	NC_030824.1:27762064|27767701	17	27762064	27767701	exon	CTSO	-
circ16944_2	NC_030824.1:27763999|27767701	17	27763999	27767701	exon	CTSO	-
circ16945_1	NC_030824.1:28711254|28729558	17	28711254	28729558	intron	PDGFC	-
circ16945_2	NC_030824.1:28762365|28768424	17	28762365	28768424	intron	PDGFC	-
circ16949_1	NC_030824.1:30267374|30279412	17	30267374	30279412	intron	FAM198B	-
circ1695_1	NC_030809.1:50650473|50657153	2	50650473	50657153	exon	CCDC150	-
circ1695_2	NC_030809.1:50654653|50657153	2	50654653	50657153	exon	CCDC150	-
circ1695_3	NC_030809.1:50694369|50706770	2	50694369	50706770	exon	CCDC150	-
circ1696_1	NC_030809.1:50992283|50992609	2	50992283	50992609	exon	HECW2	+
circ1696_2	NC_030809.1:51136420|51138000	2	51136420	51138000	exon	HECW2	+
circ1696_3	NC_030809.1:51136420|51148507	2	51136420	51148507	exon	HECW2	+
circ1696_4	NC_030809.1:51136420|51172395	2	51136420	51172395	exon	HECW2	+
circ1696_5	NC_030809.1:51163786|51172395	2	51163786	51172395	exon	HECW2	+
circ1696_6	NC_030809.1:51163786|51203156	2	51163786	51203156	exon	HECW2	+
circ16964_1	NC_030824.1:31309386|31311489	17	31309386	31311489	exon	RAPGEF2	+
circ16977_1	NC_030824.1:35636360|35638012	17	35636360	35638012	exon	KIAA1109	+
circ16977_2	NC_030824.1:35690718|35691558	17	35690718	35691558	exon	KIAA1109	+
circ16987_1	NC_030824.1:36341242|36459332	17	36341242	36459332	exon	SPATA5	+
circ16987_2	NC_030824.1:36347147|36353713	17	36347147	36353713	exon	SPATA5	+
circ16992_1	NC_030824.1:38762036|38766573	17	38762036	38766573	exon	FAT4	+
circ16993_1	NC_030824.1:40818914|40829274	17	40818914	40829274	exon	INTU	+
circ16993_2	NC_030824.1:40821981|40829274	17	40821981	40829274	exon	INTU	+
circ16998_1	NC_030824.1:40995593|41014450	17	40995593	41014450	exon	MFSD8	-
circ16998_2	NC_030824.1:41006620|41014450	17	41006620	41014450	exon	MFSD8	-
circ16998_3	NC_030824.1:41006620|41023023	17	41006620	41023023	intron	MFSD8	-
circ16999_1	NC_030824.1:41057264|41064901	17	41057264	41064901	intron	ABHD18	+
circ16999_2	NC_030824.1:41059374|41060208	17	41059374	41060208	exon	ABHD18	+
circ17002_1	NC_030824.1:41102485|41105141	17	41102485	41105141	exon	LARP1B	+
circ17002_2	NC_030824.1:41102485|41106463	17	41102485	41106463	exon	LARP1B	+
circ17002_3	NC_030824.1:41102485|41110474	17	41102485	41110474	exon	LARP1B	+
circ17002_4	NC_030824.1:41102485|41114047	17	41102485	41114047	exon	LARP1B	+
circ17002_5	NC_030824.1:41102485|41126928	17	41102485	41126928	exon	LARP1B	+
circ17011_1	NC_030824.1:41911722|41918336	17	41911722	41918336	exon	SCLT1	-
circ17011_2	NC_030824.1:41911722|41928712	17	41911722	41928712	exon	SCLT1	-
circ17011_3	NC_030824.1:41918158|41928712	17	41918158	41928712	exon	SCLT1	-
circ1703_1	NC_030809.1:55283189|55352996	2	55283189	55352996	exon	TMEFF2	+
circ17036_1	NC_030824.1:52429861|52432504	17	52429861	52432504	exon	NOCT	+
circ17037_1	NC_030824.1:52487809|52514937	17	52487809	52514937	exon	ELF2	-
circ17037_2	NC_030824.1:52494933|52514937	17	52494933	52514937	exon	ELF2	-
circ17056_1	NC_030824.1:53866179|53871143	17	53866179	53871143	exon	TBC1D9	-
circ17058_1	NC_030824.1:54155212|54157515	17	54155212	54157515	exon	RNF150	-
circ17058_2	NC_030824.1:54155212|54177269	17	54155212	54177269	exon	RNF150	-
circ17060_1	NC_030824.1:54439668|54444484	17	54439668	54444484	exon	ZNF330	+
circ17063_1	NC_030824.1:55208695|55218874	17	55208695	55218874	exon	INPP4B	-
circ17063_2	NC_030824.1:55325587|55326177	17	55325587	55326177	exon	INPP4B	-
circ17066_1	NC_030824.1:56285652|56294816	17	56285652	56294816	exon	USP38	+
circ17069_1	NC_030824.1:56608380|56612000	17	56608380	56612000	exon	SMARCA5	+
circ17069_2	NC_030824.1:56631297|56631756	17	56631297	56631756	exon	SMARCA5	+
circ1707_1	NC_030809.1:56031629|56034534	2	56031629	56034534	exon	MYO1B	-
circ17074_1	NC_030824.1:57478528|57486304	17	57478528	57486304	exon	HHIP	+
circ17077_1	NC_030824.1:57825170|57827778	17	57825170	57827778	exon	OTUD4	-
circ17077_2	NC_030824.1:57825170|57838382	17	57825170	57838382	exon	OTUD4	-
circ17077_3	NC_030824.1:57837802|57838382	17	57837802	57838382	exon	OTUD4	-
circ17078_1	NC_030824.1:58162825|58195040	17	58162825	58195040	intron	SMAD1	+
circ17078_2	NC_030824.1:58194471|58195040	17	58194471	58195040	exon	SMAD1	+
circ17078_3	NC_030824.1:58194471|58224341	17	58194471	58224341	exon	SMAD1	+
circ17081_1	NC_030824.1:58463834|58484852	17	58463834	58484852	exon	ZNF827	-
circ17081_2	NC_030824.1:58511912|58536902	17	58511912	58536902	exon	ZNF827	-
circ17091_1	NC_030824.1:60413175|60413892	17	60413175	60413892	exon	PRMT9	-
circ17091_2	NC_030824.1:60413175|60419685	17	60413175	60419685	exon	PRMT9	-
circ17091_3	NC_030824.1:60429014|60429927	17	60429014	60429927	exon	PRMT9	-
circ17092_1	NC_030824.1:60694732|60747148	17	60694732	60747148	exon	ARHGAP10	+
circ17092_2	NC_030824.1:60703825|60703993	17	60703825	60703993	intron	ARHGAP10	-
circ17092_3	NC_030824.1:60720268|60747148	17	60720268	60747148	exon	ARHGAP10	+
circ17092_4	NC_030824.1:60720268|60807056	17	60720268	60807056	exon	ARHGAP10	+
circ17095_1	NC_030824.1:60963221|60965989	17	60963221	60965989	exon	NR3C2	-
circ17095_2	NC_030824.1:61295070|61296834	17	61295070	61296834	exon	NR3C2	-
circ17099_1	NC_030824.1:63140178|63140509	17	63140178	63140509	exon	DCLK2	+
circ17099_2	NC_030824.1:63238342|63249257	17	63238342	63249257	exon	DCLK2	+
circ17099_3	NC_030824.1:63238342|63272413	17	63238342	63272413	exon	DCLK2	+
circ17099_4	NC_030824.1:63243970|63249257	17	63243970	63249257	exon	DCLK2	+
circ17099_5	NC_030824.1:63268898|63272413	17	63268898	63272413	exon	DCLK2	+
circ17099_6	NC_030824.1:63268898|63283091	17	63268898	63283091	exon	DCLK2	+
circ17102_1	NC_030824.1:63839651|63864399	17	63839651	63864399	exon	LRBA	-
circ17102_2	NC_030824.1:63965206|63982776	17	63965206	63982776	exon	LRBA	-
circ17111_1	NC_030824.1:65591887|65593129	17	65591887	65593129	exon	FBXW7	-
circ17111_2	NC_030824.1:65591887|65656643	17	65591887	65656643	intron	FBXW7	-
circ17111_3	NC_030824.1:65656598|65663303	17	65656598	65663303	intron	FBXW7	-
circ17111_4	NC_030824.1:65656598|65665122	17	65656598	65665122	intron	FBXW7	-
circ17111_5	NC_030824.1:65656598|65690826	17	65656598	65690826	intron	FBXW7	-
circ17112_1	NC_030824.1:65818183|65830441	17	65818183	65830441	exon	TMEM154	-
circ17112_2	NC_030824.1:65830055|65830441	17	65830055	65830441	exon	TMEM154	-
circ17116_1	NC_030824.1:66130968|66136964	17	66130968	66136964	exon	FHDC1	+
circ17119_1	NC_030824.1:66448183|66453684	17	66448183	66453684	exon	TRIM2	+
circ17119_2	NC_030824.1:66448183|66471216	17	66448183	66471216	exon	TRIM2	+
circ17121_1	NC_030824.1:66737684|66744021	17	66737684	66744021	exon	KIAA0922	+
circ17121_2	NC_030824.1:66810177|66817496	17	66810177	66817496	exon	KIAA0922	+
circ17126_1	NC_030824.1:67616578|67654305	17	67616578	67654305	exon	DCHS2	-
circ17126_2	NC_030824.1:67631686|67691149	17	67631686	67691149	exon	DCHS2	-
circ17140_1	NC_030824.1:68862919|68868231	17	68862919	68868231	exon	TMEM192	-
circ17143_1	NC_030824.1:69031368|69059707	17	69031368	69059707	exon	KLHL2	+
circ17143_2	NC_030824.1:69031368|69062734	17	69031368	69062734	intron	KLHL2	+
circ17143_3	NC_030824.1:69031368|69093839	17	69031368	69093839	intron	KLHL2	+
circ17143_4	NC_030824.1:69031368|69107112	17	69031368	69107112	exon	KLHL2	+
circ17148_1	NC_030824.1:70291650|70313463	17	70291650	70313463	exon	TLL1	+
circ17148_2	NC_030824.1:70291650|70342269	17	70291650	70342269	exon	TLL1	+
circ17148_3	NC_030824.1:70296321|70298688	17	70296321	70298688	exon	TLL1	+
circ17148_4	NC_030824.1:70412738|70431613	17	70412738	70431613	intron	TLL1	+
circ17148_5	NC_030824.1:70421956|70451174	17	70421956	70451174	intron	TLL1	+
circ17149_1	NC_030824.1:70553790|70580562	17	70553790	70580562	exon	MAP9	+
circ17149_2	NC_030824.1:70563716|70580562	17	70563716	70580562	exon	MAP9	+
circ17149_3	NC_030824.1:70569457|70580562	17	70569457	70580562	exon	MAP9	+
circ17149_4	NC_030824.1:70579831|70580562	17	70579831	70580562	exon	MAP9	+
circ17155_1	NC_030825.1:195966|201832	18	195966	201832	exon	MRS2	-
circ17155_2	NC_030825.1:206306|208754	18	206306	208754	intron	MRS2	-
circ17182_1	NC_030825.1:2840894|2841592	18	2840894	2841592	intron	SF3B3	-
circ17183_1	NC_030825.1:2885855|2886050	18	2885855	2886050	intron	COG4	+
circ1720_1	NC_030809.1:59242400|59286730	2	59242400	59286730	exon	CNTNAP5	-
circ17200_1	NC_030825.1:3505122|3529529	18	3505122	3529529	exon	WDR59	-
circ17200_2	NC_030825.1:3534333|3539406	18	3534333	3539406	exon	WDR59	-
circ17200_3	NC_030825.1:3539250|3545195	18	3539250	3545195	exon	WDR59	-
circ17200_4	NC_030825.1:3539250|3557893	18	3539250	3557893	exon	WDR59	-
circ17210_1	NC_030825.1:3999149|4005701	18	3999149	4005701	exon	LOC106503077	-
circ17210_2	NC_030825.1:4015467|4017995	18	4015467	4017995	intron	LOC106503077	-
circ17226_1	NC_030825.1:5780594|5788788	18	5780594	5788788	exon	ADAMTS18	-
circ17226_2	NC_030825.1:5782880|5795977	18	5782880	5795977	exon	ADAMTS18	-
circ17226_3	NC_030825.1:5795829|5809487	18	5795829	5809487	exon	ADAMTS18	-
circ17228_1	NC_030825.1:6262030|6266650	18	6262030	6266650	exon	VAT1L	+
circ17231_1	NC_030825.1:6479798|6483976	18	6479798	6483976	exon	WWOX	+
circ17231_2	NC_030825.1:6479798|6526736	18	6479798	6526736	exon	WWOX	+
[truncated: 4,612 more rows]
