# Supplementary material for: Dynamic Expression Profiles of Circular RNAs during Brown to White Adipose Tissue Transformation in Goats (Capra hircus)
Source: Animals (Basel). 2021 May 10;11(5):1351. doi: 10.3390/ani11051351 (PMC8150810; doi:10.3390/ani11051351)
Supplement: Supplementary file 1 [file animals-11-01351-s001.zip › Table S3.xlsx]

## Sheet: Hostgene.KEGG.Phase
Table S3: KEGG analysis to host genes of all identified circRNAs
#Kegg_pathway	ko_id	Cluter_frequency	Genome_frequency	P-value	Corrected_P-value	rich_factor	genes
Ubiquitin mediated proteolysis	ko04120	46 out of 858 5.36130536130536%	149 out of 8194 1.81840371003173%	4.35096e-12	1.1269e-09	2.94836	HERC1,PIAS1,ANAPC1,BIRC6,FANCL,CUL2,ITCH,WWP1,UBR5,TRIP12,CUL5,UBE4B,RFWD2,UBE3B,FBXW8,FBXW7,TRIM37,UBE2G1,BRCA1,FBXW11,ERCC8,MAP3K1,UBE2E3,UBE3A,UBE2Q2,PML,LOC102186637,CBLB,PIAS2,BTRC,UBE2D1,LOC102174361,HERC4,RHOBTB1,HUWE1,UBE2L3,PIAS3,CUL1,MDM2,HERC3,ANAPC4,UBA6,UBE2D2,CDC23,RHOBTB2,UBE2J1,
MAPK signaling pathway	ko04010	59 out of 858 6.87645687645688%	269 out of 8194 3.28288991945326%	1.83476e-08	4.75202e-06	2.09464	MAP3K4,RPS6KA5,TGFB3,SOS2,MAP2K5,IL1R1,RASGRP3,SOS1,PPM1B,PPP3R1,CACNA1B,RPS6KA1,CACNB2,STK4,STK3,RRAS2,TGFB2,DUSP10,AKT3,PLA2G4A,MAPKAPK5,TAOK3,RAPGEF2,NFATC3,RASGRP4,TGFB1,CACNB4,NF1,MAP2K4,LOC102183919,PRKCA,MAP3K1,MAP3K2,TGFBR2,CACNA1D,RAF1,FGFR2,FGFR1,MAPK8,PPP3CB,PRKX,MAPK1,BRAF,CACNA2D1,MAP3K13,RAP1B,DUSP16,CACNA1I,MECOM,NFKB1,PPP3CA,MEF2C,RASA1,RASGRF2,RASA2,MAPK9,PPP3CC,MAP3K5,TAB2,
Rap1 signaling pathway	ko04015	50 out of 858 5.82750582750583%	217 out of 8194 2.64827922870393%	4.41485e-08	1.14345e-05	2.20049	AFDN,SIPA1L1,RASGRP3,PRKD3,RAPGEF1,FLT1,PLCB1,PLCB4,PARD3,SRC,PDGFD,AKT3,PDGFC,RAPGEF2,SKAP1,RAPGEF4,PRKCA,PIK3R1,FYB,IGF1R,PRKD1,MAGI1,RAF1,ADCY9,ITGAL,FGFR2,PLCE1,FGFR1,VEGFC,PIK3R3,SIPA1L2,MAPK1,LPAR3,TIAM1,MAGI3,ADCY5,BRAF,DOCK4,MET,MAGI2,HGF,RAPGEF5,RAP1B,PIK3CA,KIT,EFNA5,ARAP3,RAPGEF6,INSR,PIK3CB,
Colorectal cancer	ko05210	22 out of 858 2.56410256410256%	66 out of 8194 0.80546741518184%	4.2865e-07	0.00011102	3.18337	TGFB3,SMAD3,APC,TCF7L1,TGFB2,AKT3,CASP9,TGFB1,AXIN2,PIK3R1,TGFBR2,RAF1,SMAD4,AXIN1,TCF7L2,MAPK8,PIK3R3,MAPK1,BRAF,PIK3CA,PIK3CB,MAPK9,
Ras signaling pathway	ko04014	51 out of 858 5.94405594405594%	241 out of 8194 2.94117647058824%	5.63486e-07	0.000145943	2.02098	AFDN,SOS2,RASGRP3,SOS1,REL,ABL1,FLT1,PAK5,STK4,RRAS2,PDGFD,AKT3,GNB1,RASAL2,ABL2,RGL1,PLA2G4A,PDGFC,PLCG2,RASGRP4,NF1,PRKCA,PIK3R1,IGF1R,RAF1,FGFR2,PLCE1,FGFR1,VEGFC,MAPK8,PIK3R3,ETS1,PRKX,PAK3,MAPK1,TIAM1,MET,HGF,RAPGEF5,RAP1B,PIK3CA,PLD1,NFKB1,KIT,EFNA5,RASA1,RASGRF2,RASA2,INSR,PIK3CB,MAPK9,
Endocytosis	ko04144	49 out of 858 5.71095571095571%	232 out of 8194 2.83134000488162%	1.00028e-06	0.000259072	2.01705	TGFB3,SMAD3,SMAD6,ASAP2,MVB12B,FLT1,VPS36,PARD3,ITCH,SRC,ARFGEF2,WWP1,ASAP1,TGFB2,DNM3,GRK3,TGFB1,STAM2,AP2B1,RABEP1,DAB2,IGF1R,SH3GL3,PML,TGFBR2,PDCD6IP,CBLB,AGAP1,RAB31,VPS4B,FGFR2,GRK5,PSD3,RAB11FIP1,VPS37A,RAB4A,ZFYVE9,ACAP2,MET,MDM2,PLD1,ARAP2,KIT,GRK4,ZFYVE16,ARAP3,LDLR,PIP5K1B,VTA1,
Phosphatidylinositol signaling system	ko04070	25 out of 858 2.91375291375291%	85 out of 8194 1.03734439834025%	1.04338e-06	0.000270235	2.80886	INPP4A,DGKH,PLCB1,PLCB4,PLCD4,INPP4B,PLCG2,ITPKC,DGKE,SYNJ1,PRKCA,PIK3R1,ITPR1,DGKD,INPP5A,PLCE1,PIK3R3,MTM1,DGKB,PIK3CA,PIK3C2G,PI4K2B,PIK3CB,PIP5K1B,IPPK,
Neurotrophin signaling pathway	ko04722	32 out of 858 3.72960372960373%	125 out of 8194 1.52550646814742%	1.0781e-06	0.000279228	2.44483	RPS6KA5,PSEN1,SOS2,MAP2K5,SOS1,KIDINS220,ABL1,RAPGEF1,RPS6KA1,RIPK2,AKT3,PLCG2,PIK3R1,MAP3K1,RAF1,PDPK1,MAPK8,PIK3R3,MAPK1,BRAF,FRS2,RAP1B,IRAK3,PRDM4,PIK3CA,CAMK2D,NFKB1,CAMK4,PIK3CB,MAPK9,FOXO3,MAP3K5,
Non-small cell lung cancer	ko05223	20 out of 858 2.33100233100233%	60 out of 8194 0.732243104710764%	1.43419e-06	0.000371454	3.18337	SOS2,SOS1,EML4,RB1,STK4,AKT3,CASP9,PLCG2,PRKCA,PIK3R1,FHIT,RAF1,PDPK1,RARB,PIK3R3,MAPK1,BRAF,PIK3CA,PIK3CB,FOXO3,
Choline metabolism in cancer	ko05231	28 out of 858 3.26340326340326%	105 out of 8194 1.28142543324384%	2.11729e-06	0.000548378	2.5467	SLC22A3,SOS2,SOS1,WASF2,DGKH,GPCPD1,PDGFD,AKT3,PLA2G4A,PDGFC,DGKE,PRKCA,PIK3R1,RAF1,DGKD,PDPK1,MAPK8,PIK3R3,MAPK1,SLC44A5,WASL,DGKB,PIK3CA,PLD1,SLC22A4,PIK3CB,MAPK9,PIP5K1B,
Thyroid hormone signaling pathway	ko04919	32 out of 858 3.72960372960373%	129 out of 8194 1.57432267512814%	2.2684e-06	0.000587516	2.36902	KAT2B,NCOA1,MED27,TBC1D4,PLCB1,PLCB4,SRC,MED30,NCOA2,PLCD4,AKT3,CASP9,MED13L,PLCG2,PRKCA,PIK3R1,ITGAV,SIN3A,RAF1,NOTCH4,PDPK1,CREBBP,PLCE1,PIK3R3,MED17,PRKX,MAPK1,MDM2,PIK3CA,MED12L,PIK3CB,SLC16A10,
Renal cell carcinoma	ko05211	21 out of 858 2.44755244755245%	68 out of 8194 0.829875518672199%	3.1973e-06	0.0008281	2.9493	TGFB3,SOS2,SOS1,RAPGEF1,PAK5,CUL2,TGFB2,AKT3,TGFB1,PIK3R1,RAF1,CREBBP,PIK3R3,PAK3,MAPK1,BRAF,MET,HGF,RAP1B,PIK3CA,PIK3CB,
cAMP signaling pathway	ko04024	46 out of 858 5.36130536130536%	222 out of 8194 2.70929948742983%	3.72597e-06	0.000965026	1.97885	AFDN,PPP1CB,ROCK2,LOC102173859,ABCC4,CNGB3,RRAS2,PDE3B,AKT3,HHIP,RAPGEF4,PIK3R1,PDE4D,CACNA1D,RAF1,LOC102188365,GLP1R,CREBBP,ADCY9,PLCE1,MAPK8,PIK3R3,RYR2,PRKX,MAPK1,PDE4B,PTGER3,VAV3,TIAM1,ADCY5,BRAF,CREB3L2,GLI3,ATP2B1,RAP1B,PIK3CA,PDE3A,PLD1,CAMK2D,NFKB1,CAMK4,HTR4,ARAP3,PIK3CB,MAPK9,GRIN3A,
Endometrial cancer	ko05213	18 out of 858 2.0979020979021%	54 out of 8194 0.659018794239688%	4.80846e-06	0.00124539	3.18337	SOS2,APC,SOS1,TCF7L1,AKT3,CASP9,AXIN2,PIK3R1,RAF1,AXIN1,PDPK1,TCF7L2,PIK3R3,MAPK1,BRAF,PIK3CA,PIK3CB,FOXO3,
FoxO signaling pathway	ko04068	32 out of 858 3.72960372960373%	137 out of 8194 1.67195508908958%	8.92014e-06	0.00231032	2.23068	TGFB3,SOS2,SMAD3,HOMER1,BCL2L11,SOS1,STK4,ATM,TGFB2,AKT3,TGFB1,PIK3R1,IGF1R,TGFBR2,RAF1,SMAD4,PDPK1,CREBBP,USP7,MAPK8,PIK3R3,PRKAA2,MAPK1,PRKAG2,BRAF,MDM2,PIK3CA,INSR,PIK3CB,HOMER3,MAPK9,FOXO3,
Prostate cancer	ko05215	24 out of 858 2.7972027972028%	89 out of 8194 1.08616060532097%	9.11483e-06	0.00236074	2.57531	SOS2,SOS1,TCF7L1,RB1,PDGFD,AKT3,CASP9,PDGFC,PIK3R1,IGF1R,RAF1,PDPK1,CREBBP,FGFR2,TCF7L2,FGFR1,PIK3R3,MAPK1,BRAF,CREB3L2,MDM2,PIK3CA,NFKB1,PIK3CB,
Progesterone-mediated oocyte maturation	ko04914	25 out of 858 2.91375291375291%	95 out of 8194 1.15938491579204%	9.53372e-06	0.00246923	2.51319	ANAPC1,SPDYA,RPS6KA1,PDE3B,AKT3,CPEB4,PIK3R1,IGF1R,RAF1,ADCY9,MAD1L1,CPEB3,MAPK8,PIK3R3,PRKX,MAPK1,ADCY5,BRAF,PIK3CA,PDE3A,ANAPC4,CPEB2,CDC23,PIK3CB,MAPK9,
Pancreatic cancer	ko05212	20 out of 858 2.33100233100233%	67 out of 8194 0.81767146692702%	9.72053e-06	0.00251762	2.85078	TGFB3,SMAD3,RB1,TGFB2,AKT3,CASP9,TGFB1,PIK3R1,TGFBR2,RAF1,SMAD4,MAPK8,PIK3R3,ARHGEF6,MAPK1,BRAF,PIK3CA,NFKB1,PIK3CB,MAPK9,
Oxytocin signaling pathway	ko04921	36 out of 858 4.1958041958042%	164 out of 8194 2.00146448620942%	1.11926e-05	0.00289888	2.09637	RYR3,MAP2K5,PPP1CB,ROCK2,PLCB1,PLCB4,CACNB2,SRC,GUCY1A2,PLA2G4A,PPP1R12B,NFATC3,CACNB4,CAMKK1,PRKCA,PIK3R1,ITPR1,CACNA1D,RAF1,ADCY9,PPP3CB,PIK3R3,RYR2,PRKAA2,PRKX,MAPK1,ADCY5,PRKAG2,CACNA2D1,PIK3CA,CAMK2D,PPP3CA,CAMK4,MEF2C,PIK3CB,PPP3CC,
Axon guidance	ko04360	31 out of 858 3.61305361305361%	133 out of 8194 1.62313888210886%	1.28564e-05	0.00332982	2.22597	ROBO1,ROCK2,ABL1,EFNB2,PAK5,EPHA3,EPHA6,PTK2,SRGAP2,PLXNA2,NFATC3,SEMA5A,SEMA3F,EPHB4,PPP3CB,PAK3,MAPK1,NTNG1,MET,SEMA3A,SEMA3D,PLXNC1,SRGAP1,PPP3CA,EFNA5,RASA1,SEMA6A,EPHB1,PPP3CC,RGS3,EPHA7,
ErbB signaling pathway	ko04012	24 out of 858 2.7972027972028%	91 out of 8194 1.11056870881133%	1.37579e-05	0.00356329	2.51871	SOS2,SOS1,ABL1,PAK5,SRC,PTK2,AKT3,ABL2,PLCG2,MAP2K4,PRKCA,PIK3R1,NRG4,RAF1,CBLB,MAPK8,PIK3R3,PAK3,MAPK1,BRAF,PIK3CA,CAMK2D,PIK3CB,MAPK9,
Chronic myeloid leukemia	ko05220	21 out of 858 2.44755244755245%	76 out of 8194 0.927507932633634%	2.19067e-05	0.00567383	2.63885	TGFB3,SOS2,SOS1,ABL1,RB1,TGFB2,AKT3,TGFB1,PIK3R1,TGFBR2,RAF1,CBLB,SMAD4,PIK3R3,MAPK1,BRAF,MDM2,PIK3CA,MECOM,NFKB1,PIK3CB,
Regulation of actin cytoskeleton	ko04810	44 out of 858 5.12820512820513%	225 out of 8194 2.74591164266536%	2.79356e-05	0.00723531	1.86758	EZR,SOS2,APC,SOS1,PPP1CB,ROCK2,ARHGEF7,WASF2,DIAPH3,PAK5,SRC,PTK2,RRAS2,PDGFD,ARPC5,PPP1R12B,PDGFC,ARHGAP35,SSH2,ITGA6,ITGB4,PIK3R1,ITGA2,ITGA4,ITGAV,RAF1,ITGAL,DOCK1,FGFR2,FGFR1,PIK3R3,LOC102188297,ARHGEF6,PAK3,DIAPH2,MAPK1,VAV3,TIAM1,BRAF,WASL,ITGB8,PIK3CA,PIK3CB,PIP5K1B,
cGMP-PKG signaling pathway	ko04022	37 out of 858 4.31235431235431%	178 out of 8194 2.17232121064193%	3.07083e-05	0.00795345	1.98514	SLC8A3,SLC8A1,PRKCE,PPP1CB,ROCK2,PLCB1,PLCB4,MRVI1,PDE3B,GUCY1A2,TRPC6,AKT3,NFATC3,PIK3R1,MEF2A,ITPR1,CACNA1D,RAF1,ADCY9,ATP2A1,PRKG1,VDAC3,PPP3CB,PIK3R3,MAPK1,MEF2D,ADCY5,CREB3L2,ATP2B1,PIK3CA,PDE3A,PDE5A,PPP3CA,MEF2C,INSR,PIK3CB,PPP3CC,
B cell receptor signaling pathway	ko04662	20 out of 858 2.33100233100233%	72 out of 8194 0.878691725652917%	3.14738e-05	0.00815171	2.65281	SOS2,RASGRP3,SOS1,LYN,CR2,AKT3,PLCG2,NFATC3,CD22,PIK3R1,RAF1,PPP3CB,PIK3R3,MAPK1,VAV3,PIK3CA,NFKB1,PPP3CA,PIK3CB,PPP3CC,
Inositol phosphate metabolism	ko00562	18 out of 858 2.0979020979021%	62 out of 8194 0.756651208201123%	4.07862e-05	0.0105636	2.77261	INPP4A,PLCB1,PLCB4,PLCD4,INPP4B,PLCG2,ITPKC,SYNJ1,INPP5A,PLCE1,IPMK,MTM1,PIK3CA,PIK3C2G,PI4K2B,PIK3CB,PIP5K1B,IPPK,
MicroRNAs in cancer	ko05206	32 out of 858 3.72960372960373%	148 out of 8194 1.80619965828655%	4.6746e-05	0.0121072	2.06489	EZR,RPS6KA5,SOS2,KIF23,APC,BCL2L11,SOS1,PRKCE,DNMT3A,ABL1,ZEB1,MMP16,ZFPM2,ATM,MDM4,TGFB2,BMPR2,PLCG2,BRCA1,RPTOR,PRKCA,DICER1,RAF1,NOTCH4,CREBBP,ABCC1,EZH2,MET,MDM2,NFKB1,DNMT1,HNRNPK,
Acute myeloid leukemia	ko05221	17 out of 858 1.98135198135198%	58 out of 8194 0.707835001220405%	5.81243e-05	0.0150542	2.79917	SOS2,SOS1,TCF7L1,RUNX1T1,ZBTB16,AKT3,PIK3R1,PML,RAF1,TCF7L2,PIK3R3,MAPK1,BRAF,PIK3CA,NFKB1,KIT,PIK3CB,
Long-term potentiation	ko04720	18 out of 858 2.0979020979021%	64 out of 8194 0.781059311691482%	6.48971e-05	0.0168084	2.68597	PPP1CB,RPS6KA1,PLCB1,PLCB4,PRKCA,ITPR1,RAF1,CREBBP,PPP3CB,GRM5,PRKX,MAPK1,BRAF,RAP1B,CAMK2D,PPP3CA,CAMK4,PPP3CC,
Adherens junction	ko04520	22 out of 858 2.56410256410256%	89 out of 8194 1.08616060532097%	9.0568e-05	0.0234571	2.3607	AFDN,SMAD3,TCF7L1,LMO7,WASF2,PARD3,CSNK2A1,SRC,IGF1R,TGFBR2,YES1,PTPRM,SMAD4,CREBBP,TCF7L2,SORBS1,FGFR1,NECTIN3,MAPK1,WASL,MET,INSR,
Hippo signaling pathway	ko04390	32 out of 858 3.72960372960373%	154 out of 8194 1.87942396875763%	0.00010478	0.027138	1.98444	TGFB3,MPP5,SAV1,SMAD3,APC,TCF7L1,PPP1CB,PARD3,BMP7,YWHAB,STK3,TGFB2,TP53BP2,BMPR2,CRB1,NF2,SMAD1,GLI2,TGFB1,AXIN2,FBXW11,TGFBR2,BMP6,BMP5,SMAD4,AXIN1,TCF7L2,BTRC,PATJ,AMOT,DLG1,PPP2R2A,
TGF-beta signaling pathway	ko04350	21 out of 858 2.44755244755245%	84 out of 8194 1.02514034659507%	0.000109299	0.0283085	2.38753	TGFB3,SMAD3,SMAD6,BMP7,RBL1,TGFB2,BMPR2,SMAD1,TGFB1,ACVR2A,ACVR1,TGFBR2,BMP6,BMP5,SMAD4,CREBBP,ZFYVE9,MAPK1,CUL1,ZFYVE16,SMAD5,
Pathways in cancer	ko05200	68 out of 858 7.92540792540793%	417 out of 8194 5.08908957773981%	0.000112868	0.0292328	1.55733	TGFB3,SOS2,SMAD3,APC,RASGRP3,SOS1,TCF7L1,ROCK2,ABL1,RB1,PLCB1,PLCB4,CUL2,STK4,RUNX1T1,PTK2,STK36,ZBTB16,TGFB2,AKT3,GNB1,CASP9,HHIP,PLCG2,GLI2,RASGRP4,TGFB1,ITGA6,AXIN2,PRKCA,PIK3R1,ITGA2,IGF1R,ITGAV,PML,TRAF3,TGFBR2,RAF1,CBLB,PIAS2,SMAD4,AXIN1,CREBBP,ADCY9,FGFR2,TCF7L2,RARB,FGFR1,VEGFC,MAPK8,PIK3R3,CCDC6,PRKX,MAPK1,PTGER3,LPAR3,ADCY5,BRAF,GLI3,MET,HGF,MDM2,PIK3CA,MECOM,NFKB1,KIT,PIK3CB,MAPK9,
Sphingolipid signaling pathway	ko04071	27 out of 858 3.14685314685315%	123 out of 8194 1.50109836465707%	0.000137444	0.0355979	2.09637	PRKCE,ROCK2,PLCB1,PLCB4,SPTLC3,NSMAF,DEGS1,AKT3,CERS6,PRKCA,PIK3R1,RAF1,PDPK1,ABCC1,SGMS1,MAPK8,PIK3R3,MAPK1,PIK3CA,PLD1,NFKB1,PIK3CB,PPP2R3A,MAPK9,ACER2,PPP2R2A,MAP3K5,
Wnt signaling pathway	ko04310	31 out of 858 3.61305361305361%	150 out of 8194 1.83060776177691%	0.000148475	0.0384551	1.97369	PSEN1,APC,TCF7L1,PPP3R1,ROCK2,PLCB1,PLCB4,CSNK2A1,CTNNBIP1,NFATC3,AXIN2,PRKCA,FBXW11,DAAM2,SMAD4,AXIN1,CREBBP,TCF7L2,BTRC,MAPK8,PPP3CB,LRP5,TBL1X,PRKX,CUL1,LRP6,CAMK2D,DKK2,PPP3CA,MAPK9,PPP3CC,
VEGF signaling pathway	ko04370	17 out of 858 1.98135198135198%	63 out of 8194 0.768855259946302%	0.000180094	0.0466444	2.57702	PPP3R1,SRC,PTK2,AKT3,CASP9,PLA2G4A,PLCG2,PRKCA,PIK3R1,RAF1,PPP3CB,PIK3R3,MAPK1,PIK3CA,PPP3CA,PIK3CB,PPP3CC,
