# Supplementary material for: Dynamic Expression Profiles of Circular RNAs during Brown to White Adipose Tissue Transformation in Goats (Capra hircus)
Source: Animals (Basel). 2021 May 10;11(5):1351. doi: 10.3390/ani11051351 (PMC8150810; doi:10.3390/ani11051351)
Supplement: Supplementary file 1 [file animals-11-01351-s001.zip › Table S4.xlsx]

## Sheet: D1_VS_D30
Table S4: List of differently expressed circular RNAs from three developmental stages in perirenal fat
circRNA name	host circ	#ID	D1-1 count	D1-1 TPM	D1-2 count	D1-2 TPM	D1-3 count	D1-3 TPM	D1-4 count	D1-4 TPM	D30-1 count	D30-1 TPM	D30-2 count	D30-2 TPM	D30-3 count	D30-3 TPM	D30-4 count	D30-4 TPM	PValue	FDR	log2FC	regulated
circ1613_1	FASTKD2	NC_030809.1:40849043|40851205	0	0	0	0	0	0	0	0	33	590.393	34	882.075	20	377.984	18	768.5	1.50332e-05	0.00174385	Inf	up
circ4249_1	CPED1	NC_030811.1:34378526|34379635	0	0	0	0	0	0	0	0	69	1210.08	43	1093.53	61	1130.08	26	1088.13	8.47662e-08	3.37452e-05	Inf	up
circ5211_1	CPSF6	NC_030812.1:43950436|43963546	53	762.985	43	654.291	48	632.17	59	887.388	0	0	29	239.666	0	0	0	0	1.8961e-05	0.00201619	-3.50216	down
circ6658_4	DCUN1D4	NC_030813.1:68272249|68306389	0	0	0	0	0	0	0	0	23	380.799	10	240.086	27	472.223	7	276.573	0.000471851	0.0354166	Inf	up
n/a_202	n/a	NC_030814.1:29274756|29276531	136	1889.5	80	1174.79	122	1550.67	0	0	7	38.5012	0	0	0	0	11	144.382	0.000245285	0.0208655	-4.69609	down
circ9767_1	USP45	NC_030816.1:37565949|37585449	0	0	0	0	0	0	0	0	18	210.323	26	440.541	22	271.551	17	474.031	7.42432e-05	0.00728726	Inf	up
circ9842_2	LOC102184907	NC_030816.1:52676094|52695246	0	0	0	0	0	0	0	0	11	238.781	12	377.736	21	481.551	15	777.038	0.000623883	0.0398038	Inf	up
circ10065_1	ARID1B	NC_030816.1:80772193|80847417	0	0	0	0	0	0	0	0	15	424.709	13	533.757	27	807.57	11	743.254	0.000410514	0.0327385	Inf	up
circ13136_7	ZEB1	NC_030820.1:33258516|33272240	282	16144.4	233	14099.1	274	14350.8	236	14115.9	316	7161.92	0	0	0	0	0	0	6.17805e-07	0.000131386	-2.71341	down
n/a_385	n/a	NC_030821.1:12247718|12295002	0	0	0	0	0	0	3	1.63557	35	7.23043	17	5.09266	15	3.27343	35	17.2547	0.000524843	0.0363001	4.4055	up
circ13867_2	ZFAND1	NC_030821.1:1349025|1356777	0	0	0	0	0	0	0	0	13	300.92	20	671.331	9	220.072	16	883.835	0.000540519	0.0363001	Inf	up
circ15410_1	PDE3B	NC_030822.1:44392366|44393218	0	0	0	0	0	0	0	0	217	7597.58	151	7666.41	190	7027.24	129	10778.3	1.7831e-16	2.27524e-13	Inf	up
circ15457_1	TBCEL	NC_030822.1:50675907|50689949	0	0	0	0	0	0	0	0	56	490.606	34	431.94	14	129.565	10	209.069	1.12916e-05	0.0016009	Inf	up
circ15869_1	KCTD3	NC_030823.1:17352932|17363114	0	0	0	0	0	0	0	0	32	559.188	25	633.501	41	756.846	13	542.12	1.45447e-05	0.00174385	Inf	up
n/a_427	n/a	NC_030824.1:1790475|1833570	12	6.87061	9	5.44652	5	2.61901	9	5.38367	0	0	0	0	0	0	0	0	0.000116693	0.0106357	-Inf	down
circ17406_1	CHD9	NC_030825.1:23019633|23021252	63	959.569	61	982.037	82	1142.62	53	843.399	0	0	0	0	0	0	0	0	2.3651e-14	1.50893e-11	-Inf	down
circ20192_1	GFM2	NC_030827.1:6820353|6824596	0	0	0	0	0	0	0	0	49	1304.22	21	810.536	52	1462.09	26	1651.47	1.23515e-06	0.000225151	Inf	up
circ21416_1	ULK4	NC_030829.1:13760058|13761024	21	535.85	18	485.466	37	863.732	8	213.273	0	0	0	0	0	0	0	0	1.05784e-07	3.37452e-05	-Inf	down
circ22999_4	CDH7	NC_030831.1:10984009|11000039	51	1632.17	52	1758.98	25	731.963	25	835.907	13	164.706	0	0	23	307.829	0	0	0.000813777	0.0471991	-3.23614	down
circ23151_1	RAB12	NC_030831.1:41438356|41446706	0	0	0	0	0	0	0	0	54	1335.42	38	1362.72	40	1044.96	44	2596.69	1.59529e-07	4.07119e-05	Inf	up
circ24344_3	SEC23IP	NC_030833.1:11974708|11980319	0	0	0	0	0	0	0	0	14	337.67	14	489.657	18	458.62	12	690.701	0.000742325	0.0451051	Inf	up
circ24285_5	DOCK1	NC_030833.1:5539505|5553446	0	0	0	0	0	0	0	0	42	943.148	24	781.522	54	1280.97	24	1286.13	1.5894e-06	0.00025351	Inf	up

## Sheet: D1_VS_Y1
differently expressed circRNA information (D1 vs Y1)
circ name	host circ	#ID	D1-1 count	D1-1 TPM	D1-2 count	D1-2 TPM	D1-3 count	D1-3 TPM	D1-4 count	D1-4 TPM	Y1-1 count	Y1-1 TPM	Y1-2 count	Y1-2 TPM	Y1-3 count	Y1-3 TPM	Y1-4 count	Y1-4 TPM	PValue	FDR	log2FC	regulated
circ836_3	CEP70	NC_030808.1:130116103|130156638	0	0	0	0	0	0	0	0	13	210.4	23	328.347	7	130.654	13	152.549	0.000529387	0.0212322	Inf	up
n/a_8		NC_030808.1:20722547|20751874	0	0	8	7.11411	9	6.9273	0	0	109	59.9711	93	45.1337	131	83.1204	152	60.6349	1.31339e-07	1.69417e-05	4.31724	up
circ279_3	SPICE1	NC_030808.1:57957031|57965546	26	75.3336	23	70.4377	0	0	0	0	110	208.428	94	157.106	76	166.072	97	133.259	0.00171393	0.0490868	2.29258	up
circ2186_1	THAP4	NC_030810.1:420712|422942	0	0	0	0	0	0	0	0	37	1596.35	33	1255.86	37	1840.98	55	1720.49	1.35775e-07	1.69417e-05	Inf	up
circ2834_2	SYDE2	NC_030810.1:62294436|62305840	0	0	0	0	0	0	0	0	7	58.6462	12	88.6799	12	115.943	19	115.414	0.000844735	0.0316212	Inf	up
n/a_82	n/a	NC_030811.1:25385566|25451926	0	0	0	0	0	0	0	0	22	5.34943	16	3.43168	21	5.88877	14	2.46818	9.19257e-05	0.00543329	Inf	up
circ3842_1	PRKAG2	NC_030811.1:5559758|5566737	35	2453.44	12	889.102	26	1667.38	17	1245.03	0	0	8	323.48	5	264.33	0	0	0.00067104	0.0259855	-3.36316	down
n/a_155	n/a	NC_030812.1:112035095|112038656	10	69.2719	8	58.5746	3	19.0121	23	166.459	0	0	0	0	0	0	0	0	0.000200484	0.00978884	-Inf	down
circ5211_1	CPSF6	NC_030812.1:43950436|43963546	53	762.985	43	654.291	48	632.17	59	887.388	0	0	0	0	0	0	53	361.765	0.0012184	0.0402994	-2.83189	down
circ5697_5	ARNTL2	NC_030812.1:81083994|81105064	0	0	0	0	0	0	0	0	30	1117.97	8	262.968	7	300.835	12	324.231	0.00122011	0.0402994	Inf	up
circ5746_1	PDE3A	NC_030812.1:87769796|87780399	15	687.955	0	0	0	0	0	0	112	3359.18	56	1481.51	49	1694.85	70	1522.22	3.38653e-05	0.00211282	3.59333	up
circ6658_4	DCUN1D4	NC_030813.1:68272249|68306389	0	0	0	0	0	0	0	0	9	246.144	14	337.735	15	473.105	20	396.588	0.000416972	0.01801	Inf	up
n/a_202	n/a	NC_030814.1:29274756|29276531	136	1889.5	80	1174.79	122	1550.67	0	0	0	0	0	0	0	0	5	32.9374	6.13334e-06	0.000438866	-6.94453	down
circ7518_1	SMAD5	NC_030814.1:62939600|62940171	0	0	0	0	0	0	0	0	33	930.928	56	1393.45	64	2082.1	61	1247.66	8.52531e-09	1.91479e-06	Inf	up
circ7890_1	FNIP1	NC_030814.1:87786751|87807127	32	805.702	40	1064.5	51	1174.76	69	1815.08	0	0	0	0	0	0	0	0	1.32355e-11	7.43171e-09	-Inf	down
circ9468_1	WDR31	NC_030815.1:102292237|102293539	5	94.684	5	100.078	8	138.596	3	59.3539	0	0	0	0	0	0	0	0	0.00105733	0.0383026	-Inf	down
circ9810_1	UBE2J1	NC_030816.1:48115022|48125137	0	0	0	0	0	0	0	0	29	723.256	23	505.969	36	1035.42	21	379.732	3.5474e-06	0.000306441	Inf	up
circ10409_3	KCNH5	NC_030817.1:27806521|27836628	0	0	0	0	0	0	0	0	30	1016.98	38	1136.26	11	430.035	29	712.776	6.25277e-06	0.000438866	Inf	up
circ10409_4	KCNH5	NC_030817.1:27806521|27845982	0	0	0	0	0	0	0	0	42	779.88	18	294.817	19	406.867	33	444.279	3.52768e-06	0.000306441	Inf	up
circ11620_1	PPM1B	NC_030818.1:26290282|26295016	0	0	0	0	0	0	0	0	25	1400.7	35	1729.72	19	1227.66	56	2274.87	9.03946e-07	0.000101513	Inf	up
circ13508_1	CSNK2A1	NC_030820.1:59858180|59871294	0	0	0	0	0	0	0	0	153	3969.17	139	3180.71	132	3949.14	128	2407.58	3.28526e-15	3.68935e-12	Inf	up
circ14034_1	ZFPM2	NC_030821.1:22931497|22954428	9	850.85	9	899.322	6	518.937	4	395.086	0	0	0	0	0	0	0	0	0.000435561	0.0181161	-Inf	down
circ15889_1	IARS2	NC_030823.1:22150390|22154791	0	0	0	0	0	0	0	0	32	735.548	63	1277.33	57	1510.97	55	916.616	1.25596e-08	2.35073e-06	Inf	up
circ16468_4	DENND1B	NC_030823.1:75133967|75163614	4	262.496	0	0	11	660.402	0	0	39	1673.69	39	1476.31	21	1039.32	84	2613.69	0.00163166	0.0482197	3.0109	up
n/a_427	n/a	NC_030824.1:1790475|1833570	12	6.87061	9	5.44652	5	2.61901	9	5.38367	0	0	0	0	0	0	0	0	0.000159957	0.0085539	-Inf	down
circ16676_4	ACACB	NC_030824.1:7228667|7235869	0	0	0	0	0	0	0	0	3	62.0619	14	255.466	12	286.289	31	464.974	0.000409721	0.01801	Inf	up
circ16720_1	MAPKAPK5	NC_030824.1:8834640|8840173	0	0	0	0	0	0	0	0	11	326.882	20	524.24	13	445.515	24	517.098	0.000190212	0.00970946	Inf	up
n/a_491	n/a	NC_030826.1:18929883|19067242	4	0.718539	11	2.08855	2	0.32868	3	0.563032	0	0	0	0	0	0	0	0	0.00148898	0.0451981	-Inf	down
circ18747_1	RAD51C	NC_030826.1:9296657|9313697	0	0	0	0	0	0	0	0	17	16.0973	11	9.18751	10	10.92	5	3.43271	0.00136268	0.0437226	Inf	up
circ20382_1	DAB2	NC_030827.1:35025978|35027304	26	1444.91	40	2349.58	36	1830.3	28	1625.73	0	0	0	0	0	0	0	0	1.65146e-09	4.63647e-07	-Inf	down
circ20192_1	GFM2	NC_030827.1:6820353|6824596	0	0	0	0	0	0	0	0	14	615.545	34	1318.6	29	1470.45	31	988.229	5.25994e-06	0.000421922	Inf	up
circ20832_5	NRG4	NC_030828.1:30826558|30912166	53	2594.75	35	1811.13	36	1612.41	47	2404.03	6	192.096	9	254.163	5	184.611	0	0	3.22564e-05	0.00211282	-Inf	down
circ21505_1	ARL8B	NC_030829.1:21071927|21078009	0	0	0	0	0	0	0	0	24	998.108	33	1210.55	24	1151.06	41	1236.27	1.92949e-06	0.000196984	Inf	up
circ22999_4	CDH7	NC_030831.1:10984009|11000039	51	1632.17	52	1758.98	25	731.963	25	835.907	9	188.359	4	73.8424	8	193.087	16	242.788	0.00174842	0.0490868	-Inf	down
circ23100_1	CABLES1	NC_030831.1:33643972|33647626	0	0	0	0	0	0	0	0	8	360.583	13	516.845	13	675.739	11	359.477	0.00120666	0.0402994	Inf	up
circ23304_1	ZCCHC2	NC_030831.1:61106670|61114405	0	0	0	0	0	0	0	0	13	497.083	23	775.739	15	661.45	23	637.642	0.000108898	0.00611464	Inf	up
circ24285_2	DOCK1	NC_030833.1:5163763|5169563	13	1272.9	18	1862.88	15	1343.68	20	2045.98	0	0	9	508.326	0	0	0	0	0.00148916	0.0451981	-3.66258	down
circ24872_1	MICU3	NC_030834.1:25395163|25413003	0	0	0	0	0	0	0	0	7	6.33107	15	11.9666	11	11.4734	27	17.7054	0.000396198	0.01801	Inf	up
n/a_665	n/a	NW_017189516.1:65541939|65542425	0	0	0	0	0	0	0	0	39	1292.21	100	2922.61	61	2330.88	84	2017.96	4.30502e-10	1.61151e-07	Inf	up
circ26844_1	ARHGEF6	NW_017189517.1:10133964|10152690	0	0	0	0	0	0	0	0	33	1383.09	34	1256.95	53	2561.73	72	2187.93	2.70197e-08	4.33473e-06	Inf	up

## Sheet: D30_VS_Y1
differently expressed circRNA information (D1 vs D30)
circ name	host circ	#ID	D30-1 count	D30-1 TPM	D30-2 count	D30-2 TPM	D30-3 count	D30-3 TPM	D30-4 count	D30-4 TPM	Y1-1 count	Y1-1 TPM	Y1-2 count	Y1-2 TPM	Y1-3 count	Y1-3 TPM	Y1-4 count	Y1-4 TPM	PValue	FDR	log2FC	regulated
n/a_85	n/a	NC_030811.1:25410498|25451926	37	8.72402	7	2.39339	34	8.46857	16	9.00284	0	0	0	0	0	0	0	0	1.51236e-06	0.000460968	-Inf	down
circ4644_1	TSPAN13	NC_030811.1:95253081|95255204	16	430.559	10	390.223	14	397.976	7	449.526	0	0	0	0	0	0	0	0	0.000314813	0.0399813	-Inf	down
circ10409_1	KCNH5	NC_030817.1:27788693|27868946	8	0.97374	17	3.00055	17	2.18584	10	2.90467	0	0	0	0	0	0	0	0	0.000138563	0.0217909	-Inf	down
circ11328_2	EPB41L4A	NC_030817.1:99512964|99567787	41	557.025	37	728.94	31	444.906	25	810.541	0	0	0	0	0	0	0	0	2.86927e-08	1.45759e-05	-Inf	down
circ11663_1	NRXN1	NC_030818.1:32436236|32478929	18	172.891	14	194.996	48	487.03	15	343.822	0	0	0	0	0	0	4	46.0152	0.000142985	0.0217909	-4.67811	down
circ12817_1	THSD1	NC_030819.1:65012156|65016701	19	168.419	10	128.54	19	177.913	7	148.074	0	0	0	0	0	0	0	0	0.000126946	0.0217909	-Inf	down
circ15410_1	PDE3B	NC_030822.1:44392366|44393218	217	7597.58	151	7666.41	190	7027.24	129	10778.3	0	0	0	0	0	0	0	0	4.41917e-19	6.73482e-16	-Inf	down
circ16676_4	ACACB	NC_030824.1:7228667|7235869	0	0	0	0	0	0	0	0	3	62.0619	14	255.466	12	286.289	31	464.974	5.39088e-05	0.0117367	Inf	up
circ17406_1	CHD9	NC_030825.1:23019633|23021252	0	0	0	0	0	0	0	0	23	229.093	35	307.506	30	344.608	34	245.542	7.05252e-08	2.68701e-05	Inf	up
circ23146_1	ARHGAP28	NC_030831.1:40253104|40263109	17	619.632	9	475.693	16	616.057	8	695.855	0	0	0	0	0	0	0	0	0.000217966	0.0301983	-Inf	down
n/a_665	n/a	NW_017189516.1:65541939|65542425	0	0	0	0	0	0	0	0	39	1292.21	100	2922.61	61	2330.88	84	2017.96	5.3869e-12	4.10482e-09	Inf	up
circ27260_1	LOC108634524	NW_017189552.1:268390|269253	0	0	0	0	0	0	0	0	17	317.492	15	247.103	11	236.918	16	216.655	5.01483e-05	0.0117367	Inf	up
