# Supplementary material for: Dynamic Expression Profiles of Circular RNAs during Brown to White Adipose Tissue Transformation in Goats (Capra hircus)
Source: Animals (Basel). 2021 May 10;11(5):1351. doi: 10.3390/ani11051351 (PMC8150810; doi:10.3390/ani11051351)
Supplement: Supplementary file 1 [file animals-11-01351-s001.zip › Table S5.xlsx]

## Sheet: Sheet1
Table S5: Sequences of qPCR primers for circRNAs and negative control
circRNA/ gene name	forward primer	reverse primer	product size	Tm/℃
Seq-circ16676_4	TCATCCGGGTCATCATCAGG	CTGTCCATGAAGAGCTCCGT	229	58
Seq-circ13136_7	GCTCTGCAACTGATACGTGG	TGGGAGTTTTCGGCCAATTG	238	58
Seq-circ22999_4	GCCAGAATTAAAGCTGCCGA	AAATGGAACTTGCCCCTTCG	198	58
Seq-circ3842_1	CAAAACCGTGTTCCCGTTCT	ACTCTCCAGGTCTCCATCCA	209	58
Seq-circ7890_1	CCAGTCAGAGGAGTTTGGCA	GAGCACCGAGAACCCTGATA	206	58
qPCR-circ16676_4	TCATCCGGGTCATCATCAGG	GATGTAGCCCCTCCGCAC	65	57.3
qPCR-circ13136_7	TGTGTCATCCTCCTTGCTCT	TGGGAGTTTTCGGCCAATTG	69	57.3
qPCR-circ22999_4	ACACAGGAAGGAATCATTACCA	CCCTTCGCCTGACAAGATGT	103	57.3
qPCR-circ3842_1	GCTTCTTCTCTCGCTCCAGA	ACTCTCCAGGTCTCCATCCA	72	57.3
qPCR-circ7890_1	CCAGTCAGAGGAGTTTGGCA	AGACTTTAACTTGAGCGTCGC	86	57.3
CDR1as	AGCAGGCTCAATATCTACG	CTGGAAGACCTTGACACTG	118	53.9
PGC1α	CCACAAATGATGACCCTC	GGTTTGGCTTGTAGATGTT	103	60
DIO2	AGCCGCTCCAAGTCCACTC	TTCCACTGGTGTCACCTCCT	175	63.3
GPAT4	GGAGTCTCCTTTGGTATCCG	CCATTGGTGTAGGGCTTGTA	128	61.4
TBP	TCGCCAAGAATAGTGTGCTG	CCGTAAGGCATCATTGGACT	202	61.3
