# Supplementary material for: Dynamic Expression Profiles of Circular RNAs during Brown to White Adipose Tissue Transformation in Goats (Capra hircus)
Source: Animals (Basel). 2021 May 10;11(5):1351. doi: 10.3390/ani11051351 (PMC8150810; doi:10.3390/ani11051351)
Supplement: Supplementary file 1 [file animals-11-01351-s001.zip › Table S6.xlsx]

## Sheet: Sheet1
Table S6: identification of target miRNAs to DEcircRNAs
circRNA	host gene	miRNA
circ10065_1	ARID1B	chi-miR-128-5p
circ10065_1	ARID1B	chi-miR-143-5p
circ10065_1	ARID1B	chi-miR-296-3p
circ10065_1	ARID1B	chi-miR-342-5p
circ10065_1	ARID1B	chi-miR-874-3p
circ10065_1	ARID1B	chi-miR-874-5p
circ10409_3	KCNH5	chi-miR-99b-3p
circ10409_4	KCNH5	chi-miR-99b-3p
circ11328_2	EPB41L4A	chi-miR-128-5p
circ11328_2	EPB41L4A	chi-miR-188-3p
circ11663_1	NRXN1	chi-miR-106a-3p
circ12817_1	THSD1	chi-miR-128-5p
circ12817_1	THSD1	chi-miR-143-3p
circ12817_1	THSD1	chi-miR-296-3p
circ12817_1	THSD1	chi-miR-3431-5p
circ12817_1	THSD1	chi-miR-346-5p
circ12817_1	THSD1	chi-miR-34c-5p
circ12817_1	THSD1	chi-miR-432-3p
circ13136_7	ZEB1	chi-miR-151-5p
circ13136_7	ZEB1	chi-miR-28-5p
circ13136_7	ZEB1	chi-miR-326-3p
circ13136_7	ZEB1	chi-miR-330-3p
circ13136_7	ZEB1	chi-miR-671-5p
circ13508_1	CSNK2A1	chi-miR-1307-3p
circ15457_1	TBCEL	chi-miR-126-3p
circ15457_1	TBCEL	chi-miR-1306-3p
circ15889_1	IARS2	chi-miR-103-3p
circ15889_1	IARS2	chi-miR-1224
circ15889_1	IARS2	chi-miR-17-3p
circ15889_1	IARS2	chi-miR-342-5p
circ16676_4	ACC2	chi-miR-1306-3p
circ16676_4	ACC2	chi-miR-873-3p
circ16720_1	MAPKAPK5	chi-miR-342-5p
circ16720_1	MAPKAPK5	chi-miR-671-5p
circ17406_1	CHD9	chi-miR-423-3p
circ17406_1	CHD9	chi-miR-432-5p
circ17406_1	CHD9	chi-miR-873-3p
circ20382_1	DAB2	chi-miR-338-3p
circ20832_5	NRG4	chi-miR-328-3p
circ21416_1	ULK4	chi-miR-128-5p
circ21416_1	ULK4	chi-miR-143-5p
circ21416_1	ULK4	chi-miR-877-3p
circ2186_1	THAP4	chi-miR-326-5p
circ22999_4	CDH7	chi-miR-125a-3p
circ23100_1	CABLES1	chi-miR-324-3p
circ23100_1	CABLES1	chi-miR-874-5p
circ23100_1	CABLES1	chi-miR-877-3p
circ23146_1	ARHGAP28	chi-miR-128-5p
circ23146_1	ARHGAP28	chi-miR-1343
circ23146_1	ARHGAP28	chi-miR-23b-5p
circ23304_1	ZCCHC2	chi-miR-345-3p
circ23304_1	ZCCHC2	chi-miR-483
circ24285_5	DOCK1	chi-miR-34a
circ24344_3	SEC23IP	chi-miR-345-5p
circ24872_1	MICU3	chi-let-7i-3p
circ24872_1	MICU3	chi-miR-1224
circ27260_1	LOC108634524	chi-miR-1224
circ27260_1	LOC108634524	chi-miR-25-5p
circ27260_1	LOC108634524	chi-miR-34a
circ279_3	SPICE1	chi-miR-1388-3p
circ279_3	SPICE1	chi-miR-140-3p
circ279_3	SPICE1	chi-miR-146b-3p
circ279_3	SPICE1	chi-miR-150
circ279_3	SPICE1	chi-miR-197-5p
circ279_3	SPICE1	chi-miR-25-5p
circ279_3	SPICE1	chi-miR-296-3p
circ279_3	SPICE1	chi-miR-423-5p
circ279_3	SPICE1	chi-miR-532-3p
circ279_3	SPICE1	chi-miR-877-5p
circ2834_2	SYDE2	chi-miR-23b-5p
circ3842_1	PRKAG2	chi-miR-193b-5p
circ3842_1	PRKAG2	chi-miR-296-3p
circ3842_1	PRKAG2	chi-miR-409-5p
circ4644_1	TSPAN13	chi-miR-874-5p
circ5211_1	CPSF6	chi-miR-128-5p
circ5211_1	CPSF6	chi-miR-188-5p
circ5211_1	CPSF6	chi-miR-28-3p
circ5211_1	CPSF6	chi-miR-326-5p
circ5211_1	CPSF6	chi-miR-485-5p
circ5211_1	CPSF6	chi-miR-665
circ5697_5	ARNTL2	chi-miR-128-5p
circ5746_1	PDE3A	chi-miR-128-5p
circ6658_4	DCUN1D4	chi-miR-222-3p
circ7518_1	SMAD5	chi-let-7g-3p
circ7518_1	SMAD5	chi-miR-25-5p
circ7890_1	FNIP1	chi-miR-128-5p
circ7890_1	FNIP1	chi-miR-222-3p
circ7890_1	FNIP1	chi-miR-296-3p
circ7890_1	FNIP1	chi-miR-30a-5p
circ7890_1	FNIP1	chi-miR-30e-5p
circ7890_1	FNIP1	chi-miR-324-3p
circ7890_1	FNIP1	chi-miR-345-3p
circ7890_1	FNIP1	chi-miR-345-5p
circ7890_1	FNIP1	chi-miR-671-5p
circ836_3	CEP70	chi-miR-424-5p
circ9468_1	WDR31	chi-miR-146b-3p
circ9468_1	WDR31	chi-miR-15a-5p
circ9468_1	WDR31	chi-miR-193b-5p
circ9767_1	USP45	chi-miR-378-5p
circ9842_2	LOC102184907	chi-miR-410-5p
circ9842_2	LOC102184907	chi-miR-487a-5p
